# Supplementary material for: Benzo[a]pyrene stress impacts adaptive strategies and ecological functions of earthworm intestinal viromes
Source: ISME J. 2023 Apr 17;17(7):1004–14. doi: 10.1038/s41396-023-01408-x (PMC10284932; doi:10.1038/s41396-023-01408-x)
Supplement: Supplementary file 2 — Supplementary table 1-10 [file 41396_2023_1408_MOESM2_ESM.xlsx]

## Sheet: Table S1
Table S1. Characterization of lethality and bioconcentration of BaP in soil and earthworm gut after 28 days of incubation
	CK	B1	B2	B3	B4
Mortality (%)	0.00±0.00 a	12.00±4.47 b	14.00±5.47 bc	18.00±4.47 bc	20.00±7.07 c
Biomass (g)	5.24±0.49 d	4.44±0.45 c	3.42±0.24 b	3.61±0.35 b	2.81±0.11 a
BaP in soil (mg/kg)	N.D.	N.D.	1.00±0.10 a	7.57±2.95 a	66.17± 29.34 b
BaP in gut (mg/kg)	N.D.	0.03±0.05 a	0.34±0.85 a	3.10±2.37 b	49.16±11.11 c
Note: Values are shown as means±standard deviation of triplicate measurements. N.D.: the concentration below detection limit (0.1 ppm). Different letters show significant differences between different treatments at the 0.05 level (ANOVA)

## Sheet: Table S2
Table S2. Species alpha diversity of earthworm intestinal bacteria
Treatment	Shannon	Simpson	Pielou	Chao1	ACE	goods_coverage
CK	6.36	0.92	0.54	18368	18154	0.91
B1	5.55	0.89	0.47	17467	16340	0.96
B2	5.99	0.9	0.51	16926	16613	0.94
B3	5.99	0.9	0.51	17457	16764	0.94
B4	6.04	0.9	0.51	16867	16188	0.94

## Sheet: Table S3
Table S3. Genes associated with BaP degradation and their relative abundance in the transcriptome
Gene symbol	KEGG L2	KEGG L3	CK.1	CK.2	CK.3	B1.1	B1.2	B1.3	B2.1	B2.2	B2.3	B3.1	B3.2	B3.3	B4.1	B4.2	B4.3
paaH	Xenobiotics biodegradation and metabolism	Benzoate degradation	1.50744e-06	9.09382e-06	2.27748e-06	1.72235e-06	3.20002e-06	1.54046e-06	2.59223e-06	1.96908e-06	1.99228e-06	3.01987e-06	1.49948e-06	3.06065e-06	3.32987e-06	2.5518e-06	1.65676e-06
GCDH	Xenobiotics biodegradation and metabolism	Benzoate degradation	7.59179e-06	7.65085e-06	4.82035e-06	4.15675e-06	1.49542e-05	3.09848e-06	6.61167e-06	2.29863e-06	5.41768e-06	2.42886e-06	3.86634e-06	3.78476e-06	9.19038e-06	7.98591e-06	2.86395e-06
dmpB	Transport and catabolism	Benzoate degradation	0	0	1.12587e-07	0	0	0	4.32489e-07	1.91826e-07	1.33681e-07	0	3.45069e-07	0	0	0	0
pobA	Xenobiotics biodegradation and metabolism	Benzoate degradation	1.05201e-06	0	1.19021e-07	2.36454e-07	3.45127e-07	7.37734e-08	5.86563e-07	0	1.43743e-07	0	9.88153e-08	0	0	0	0
ACAT	Xenobiotics biodegradation and metabolism	Benzoate degradation	2.34199e-05	3.41161e-05	1.27819e-05	3.41286e-05	3.72274e-05	1.11872e-05	3.44734e-05	1.67429e-05	2.38153e-05	1.29524e-05	1.28068e-05	1.4082e-05	1.88821e-05	2.4251e-05	1.41107e-05
fadA	Xenobiotics biodegradation and metabolism	Benzoate degradation	4.26078e-05	3.18597e-05	1.72194e-05	7.23293e-05	5.36004e-05	1.24976e-05	7.17486e-05	3.13381e-05	5.47546e-05	2.70009e-05	3.20742e-05	3.11216e-05	6.94724e-05	9.08241e-05	5.81389e-05
pcaJ	Xenobiotics biodegradation and metabolism	Benzoate degradation	0	2.77965e-06	0	0	0	0	0	0	0	0	0	0	0	2.36719e-07	0
atoD	Xenobiotics biodegradation and metabolism	Benzoate degradation	4.41179e-06	2.85868e-06	5.67762e-07	1.74653e-06	3.69722e-06	5.07631e-07	6.69006e-07	9.50931e-08	1.41443e-06	5.02055e-07	5.19172e-07	1.18395e-06	8.42478e-07	1.9801e-06	1.39897e-06
atoA	Xenobiotics biodegradation and metabolism	Benzoate degradation	1.74447e-06	5.58246e-06	1.60839e-07	2.22079e-06	4.08334e-06	6.85039e-08	2.32463e-07	1.85268e-07	1.23044e-06	3.16159e-06	1.76613e-06	4.71789e-07	1.06031e-06	9.70696e-07	2.58888e-06
pcaD	Xenobiotics biodegradation and metabolism	Benzoate degradation	9.88224e-06	9.06929e-06	3.5465e-06	1.33341e-05	1.02004e-05	5.26777e-06	1.07298e-05	5.95151e-06	7.99211e-06	2.7515e-06	7.00334e-06	3.30551e-06	6.63572e-06	1.02251e-05	5.49056e-06
E3.1.1.45	Xenobiotics biodegradation and metabolism	Benzoate degradation	7.14701e-06	1.1323e-05	3.14601e-06	5.69236e-06	8.64271e-06	2.72435e-06	5.77373e-06	3.64305e-06	2.49825e-06	7.08305e-06	4.5753e-06	2.50824e-06	8.07722e-06	3.62671e-06	2.64232e-06
E3.1.2.23	Xenobiotics biodegradation and metabolism	Benzoate degradation	2.9696e-06	1.10505e-06	4.61608e-07	5.5083e-06	2.31142e-06	2.46614e-06	4.54113e-06	2.961e-06	5.6606e-06	4.36472e-06	9.97564e-07	1.6214e-06	4.01378e-06	2.84658e-06	1.02172e-06
E3.5.1.4	Xenobiotics biodegradation and metabolism	Benzoate degradation	3.44234e-06	4.00597e-06	1.71615e-06	5.77297e-06	5.83013e-06	1.57559e-06	3.93024e-06	1.833e-06	3.18535e-06	1.96148e-06	3.1715e-06	2.1977e-06	2.51462e-06	4.08526e-06	1.22449e-06
E3.5.5.1	Xenobiotics biodegradation and metabolism	Benzoate degradation	0	0	0	0	0	0	4.44653e-07	3.98407e-07	0	0	0	1.53779e-07	0	0	0
acyP	Xenobiotics biodegradation and metabolism	Benzoate degradation	2.22161e-05	3.53751e-05	2.65014e-05	2.79257e-05	3.24062e-05	1.67606e-05	2.43343e-05	1.00372e-05	2.83318e-05	5.4623e-06	8.01502e-06	7.36796e-06	1.21374e-05	6.85442e-06	3.44555e-06
pcaC	Xenobiotics biodegradation and metabolism	Benzoate degradation	3.14271e-07	6.32234e-07	4.793e-07	6.11287e-07	1.2615e-06	0	3.59912e-06	1.64118e-06	2.21364e-07	0	3.30953e-07	0	1.09714e-06	9.42409e-07	8.01656e-07
mhpE	Xenobiotics biodegradation and metabolism	Benzoate degradation	1.9096e-06	0	6.0958e-07	1.41872e-06	1.87638e-06	3.88189e-07	1.11636e-06	7.37791e-07	7.63276e-07	1.62829e-07	0	3.26967e-07	1.42549e-06	1.06598e-06	5.72162e-07
paaF	Xenobiotics biodegradation and metabolism	Benzoate degradation	3.75261e-06	1.89125e-06	3.80706e-06	3.63413e-06	6.22815e-06	3.75893e-06	8.69303e-06	3.67584e-06	3.92275e-06	1.62226e-06	3.39893e-06	3.32342e-06	8.33188e-06	3.50612e-06	3.30094e-06
nthA	Xenobiotics biodegradation and metabolism	Benzoate degradation	0	0	0	0	0	0	1.13393e-06	0	0	0	0	0	0	0	0
fadJ	Xenobiotics biodegradation and metabolism	Benzoate degradation	6.4905e-06	1.6092e-06	1.70168e-06	1.05101e-05	9.83809e-06	1.08377e-06	7.64019e-06	4.27919e-06	8.36728e-06	3.86568e-06	4.43257e-06	3.55932e-06	7.0009e-06	1.27322e-05	8.16117e-06
praC	Xenobiotics biodegradation and metabolism	Benzoate degradation	0	0	0	8.92076e-06	1.53271e-05	0	8.94306e-06	2.64785e-06	0	0	4.96272e-06	0	2.27437e-06	0	0
fadB	Xenobiotics biodegradation and metabolism	Benzoate degradation	3.5249e-05	2.92436e-05	9.92055e-06	6.08089e-05	3.83924e-05	1.186e-05	6.5837e-05	2.8723e-05	5.53037e-05	2.93951e-05	3.36741e-05	3.23757e-05	7.66094e-05	9.81162e-05	5.99057e-05
catB	Xenobiotics biodegradation and metabolism	Benzoate degradation	7.98995e-08	0	0	0	1.08431e-07	0	2.71657e-07	0	0	0	0	0	3.04317e-07	3.24558e-07	0
mhpD	Xenobiotics biodegradation and metabolism	Benzoate degradation	7.85679e-07	6.41772e-07	0	1.42544e-06	2.80333e-06	0	2.00161e-06	1.83628e-06	1.02489e-06	0	1.33322e-07	2.61275e-07	0	2.8436e-07	2.37353e-07
ubiX	Xenobiotics biodegradation and metabolism	Benzoate degradation	1.93836e-05	1.89916e-05	1.34831e-05	2.62383e-05	2.20061e-05	8.38382e-06	2.53722e-05	1.16177e-05	1.89425e-05	1.13694e-05	1.23943e-05	1.03181e-05	1.03788e-05	1.95807e-05	8.40324e-06
catA	Xenobiotics biodegradation and metabolism	Benzoate degradation	7.98995e-08	2.05749e-07	2.81468e-07	9.05511e-07	2.64465e-07	0	0	0	8.48084e-08	0	2.52528e-07	0	5.01322e-07	4.88326e-07	1.32037e-07
catC	Xenobiotics biodegradation and metabolism	Benzoate degradation	0	0	0	0	0	0	0	7.01721e-07	0	0	0	0	0	0	0
mhpF	Xenobiotics biodegradation and metabolism	Benzoate degradation	1.24776e-06	7.22164e-07	0	2.67085e-06	2.11175e-06	0	7.9605e-07	7.39431e-07	8.48084e-07	0	0	7.09176e-07	5.09331e-07	3.08181e-07	0
catE	Xenobiotics biodegradation and metabolism	Benzoate degradation	1.53141e-07	1.95529e-06	4.31049e-07	1.98164e-06	2.89192e-06	5.68407e-06	2.69765e-06	1.90186e-07	2.24239e-06	0	1.01482e-06	0	4.39338e-06	7.63753e-07	0
ECHS1	Xenobiotics biodegradation and metabolism	Benzoate degradation	0	3.89696e-07	0	2.41693e-06	0	2.09727e-06	1.13528e-07	0	0	2.37911e-06	9.97564e-07	1.39446e-06	1.45752e-07	9.81118e-07	2.35152e-06
HADHA	Xenobiotics biodegradation and metabolism	Benzoate degradation	0	7.63041e-08	1.62447e-07	2.3108e-07	4.8926e-08	1.10836e-06	5.67642e-08	1.7707e-07	9.48704e-08	1.76549e-06	1.53713e-07	5.77792e-07	6.24651e-08	1.16126e-07	7.57643e-07
dmpD	Xenobiotics biodegradation and metabolism	Benzoate degradation	0	3.66532e-07	0	0	0	0	0	0	0	0	0	0	0	0	2.34209e-07
dmpC	Xenobiotics biodegradation and metabolism	Benzoate degradation	0	0	0	0	0	1.21199e-07	7.56856e-08	0	2.41488e-07	0	6.43084e-08	6.71851e-08	2.05014e-07	1.75678e-07	3.15947e-07
ligK	Xenobiotics biodegradation and metabolism	Benzoate degradation	1.25176e-06	2.52212e-06	0	2.07972e-06	0	3.14415e-07	1.8097e-06	7.0664e-07	2.46807e-06	0	0	4.41928e-07	0	3.55823e-07	0
ligC	Xenobiotics biodegradation and metabolism	Benzoate degradation	0	0	0	0	3.5306e-06	0	2.23002e-07	0	0	0	0	0	0	7.14623e-08	0
ligJ	Xenobiotics biodegradation and metabolism	Benzoate degradation	0	0	0	0	1.61324e-07	0	0	0	0	0	0	0	0	0	0
boxA	Xenobiotics biodegradation and metabolism	Benzoate degradation	3.48895e-07	7.48053e-07	0	3.94985e-07	7.6827e-07	7.90429e-08	0	5.41047e-08	7.18715e-08	0	0	0	0	0	9.74562e-08
dmpN	Xenobiotics biodegradation and metabolism	Benzoate degradation	0	0	0	0	5.09095e-07	0	0	0	0	0	0	0	0	0	0
dmpL	Xenobiotics biodegradation and metabolism	Benzoate degradation	2.34372e-07	0	0	0	0	0	0	0	1.27931e-07	0	0	0	0	0	0
ydiF	Xenobiotics biodegradation and metabolism	Benzoate degradation	8.68242e-07	8.03919e-08	0	1.72235e-06	2.33787e-06	1.07147e-07	1.72185e-06	1.34442e-07	2.40051e-07	8.74451e-08	0	0	0	2.7245e-07	0
madB	Xenobiotics biodegradation and metabolism	Benzoate degradation	9.66784e-07	7.50369e-06	1.37839e-06	1.72773e-06	8.66122e-07	1.65112e-07	1.22178e-06	2.44291e-07	2.83174e-06	4.55167e-06	3.2562e-06	2.78743e-06	7.52785e-07	7.19089e-07	3.46284e-06
gcdC	Xenobiotics biodegradation and metabolism	Benzoate degradation	0	7.97242e-06	5.38811e-07	2.94358e-06	0	0	1.27044e-07	9.37814e-07	4.87433e-06	1.45219e-05	7.89581e-06	4.84031e-06	3.05919e-07	7.5482e-07	2.05758e-06
gcdD	Xenobiotics biodegradation and metabolism	Benzoate degradation	1.18518e-07	3.48001e-06	1.09371e-07	1.49933e-06	0	7.72864e-07	0	3.37744e-07	1.38856e-06	1.08854e-06	1.07599e-06	8.4056e-07	2.73885e-07	0	3.75049e-06
bphAc	Xenobiotics biodegradation and metabolism	Dioxin degradation	0	0	0	1.31124e-06	0	0	0	0	0	0	0	0	0	0	0
E1.1.1.1	Xenobiotics biodegradation and metabolism	Metabolism of xenobiotics by cytochrome P450	3.38241e-07	9.70153e-07	2.75035e-07	2.19257e-06	1.41489e-06	9.3095e-08	1.36369e-06	1.44279e-07	9.07019e-07	2.11074e-07	8.42283e-07	0	0	7.11645e-07	2.24778e-07
DHDH	Xenobiotics biodegradation and metabolism	Metabolism of xenobiotics by cytochrome P450	4.244e-06	4.26622e-06	2.08126e-06	6.47427e-06	6.32732e-06	2.3344e-06	7.05092e-06	3.88242e-06	6.5245e-06	1.81072e-06	5.06781e-06	3.59515e-06	5.71636e-06	8.66629e-06	5.42454e-06
CBR1	Xenobiotics biodegradation and metabolism	Metabolism of xenobiotics by cytochrome P450	0	0	4.72867e-07	0	0	2.40993e-06	0	1.48542e-06	9.64516e-07	3.63349e-06	4.33532e-06	1.18694e-06	5.70675e-06	1.12851e-06	1.17891e-06
frmA	Xenobiotics biodegradation and metabolism	Metabolism of xenobiotics by cytochrome P450	7.99395e-06	5.34674e-06	5.8465e-06	1.0811e-05	1.33396e-05	3.13537e-06	1.04554e-05	4.34477e-06	9.13056e-06	4.99945e-06	6.96412e-06	4.89555e-06	1.08353e-05	1.1026e-05	5.91811e-06
UGT	Xenobiotics biodegradation and metabolism	Metabolism of xenobiotics by cytochrome P450	0	0	6.91608e-08	6.58309e-08	0	1.24712e-07	3.24367e-08	5.67279e-07	2.1274e-07	0	2.1959e-07	0	2.89101e-06	6.07429e-07	9.90281e-08
GST	Xenobiotics biodegradation and metabolism	Metabolism of xenobiotics by cytochrome P450	2.60725e-05	2.76902e-05	1.25953e-05	2.42365e-05	3.14171e-05	2.37515e-05	2.67738e-05	2.60096e-05	3.15042e-05	1.88685e-05	2.46756e-05	1.7713e-05	5.24691e-05	2.92861e-05	2.93548e-05
yiaY	Xenobiotics biodegradation and metabolism	Naphthalene degradation	7.14435e-06	1.51968e-05	5.87384e-06	1.51868e-05	1.67406e-05	2.71732e-06	6.07782e-06	3.73978e-06	6.52162e-06	3.53399e-06	3.82243e-06	3.20995e-06	2.1142e-06	2.64708e-06	2.42069e-06
nagG	Xenobiotics biodegradation and metabolism	Naphthalene degradation	5.19347e-08	3.36556e-07	4.34265e-08	0	1.44133e-07	1.1593e-07	0	0	0	0	0	0	1.18524e-07	0	0
nagH	Xenobiotics biodegradation and metabolism	Naphthalene degradation	0	1.98936e-07	0	7.89971e-07	0	2.14294e-07	0	0	0	0	0	0	6.21448e-07	0	0
porA	Xenobiotics biodegradation and metabolism	Nitrotoluene degradatio	0	0	6.25664e-07	0	0	3.91702e-07	0	2.78721e-07	7.47464e-08	0	0	0	1.64972e-07	6.99735e-08	0
porB	Xenobiotics biodegradation and metabolism	Nitrotoluene degradatio	0	0	0	0	1.37654e-06	0	0	0	0	0	0	0	0	1.6079e-07	0
porC	Xenobiotics biodegradation and metabolism	Nitrotoluene degradatio	7.79553e-06	5.25953e-07	4.28636e-06	2.36051e-06	1.05389e-06	1.09782e-06	7.95915e-06	8.19768e-08	2.46807e-06	0	2.37e-06	1.73785e-06	1.21086e-06	1.28483e-06	0
hyaB	Xenobiotics biodegradation and metabolism	Nitrotoluene degradation	3.74276e-05	3.02301e-05	1.53231e-05	8.41091e-05	5.15177e-05	8.12913e-06	3.48978e-05	1.7925e-05	3.54355e-05	1.44571e-05	1.69006e-05	1.39267e-05	1.27381e-05	1.50741e-05	1.00789e-05
hyaA	Xenobiotics biodegradation and metabolism	Nitrotoluene degradation	5.10278e-05	5.60685e-05	3.03423e-05	0.000110944	8.776e-05	8.02022e-06	4.16636e-05	2.01056e-05	3.66904e-05	1.75795e-05	1.78275e-05	1.63394e-05	1.09794e-05	1.5211e-05	9.56014e-06
nfsA	Xenobiotics biodegradation and metabolism	Nitrotoluene degradation	1.07811e-05	5.4612e-06	5.72265e-06	9.11556e-06	8.64006e-06	2.03579e-06	9.60936e-06	4.81532e-06	4.33673e-06	3.70586e-06	5.75795e-06	2.65754e-06	4.00097e-06	6.3661e-06	3.14375e-06
nfnB	Xenobiotics biodegradation and metabolism	Nitrotoluene degradation	9.25503e-07	7.9438e-07	1.4379e-06	1.27497e-06	3.94714e-06	3.12659e-07	2.53276e-06	2.60686e-07	1.35837e-06	6.483e-07	0	1.42731e-06	5.25348e-07	1.63023e-06	5.7845e-07
nemA	Xenobiotics biodegradation and metabolism	Nitrotoluene degradation	9.21641e-06	1.20533e-05	4.18342e-06	6.00673e-06	1.55915e-05	2.86662e-06	1.36721e-05	6.51224e-06	7.00747e-06	4.16118e-06	3.9683e-06	4.12666e-06	4.84825e-06	9.97494e-06	7.13002e-06
hcaD	Amino acid metabolism	Phenylalanine metabolism	6.87269e-06	8.06644e-07	7.78461e-07	4.71967e-06	1.16814e-05	7.57056e-07	6.2765e-06	2.78229e-06	5.40618e-06	7.20668e-07	1.38341e-06	1.16305e-06	1.94763e-06	1.4218e-06	7.81222e-07
hcaE	Amino acid metabolism	Phenylalanine metabolism	1.22646e-06	3.12029e-07	5.35594e-07	1.55845e-06	1.21389e-06	0	1.80294e-06	5.67279e-07	9.3433e-08	2.57812e-07	6.63474e-07	2.14992e-07	1.61769e-07	1.68234e-07	4.71562e-08
hcaF	Amino acid metabolism	Phenylalanine metabolism	8.84221e-07	3.95283e-06	3.76363e-07	1.10838e-06	4.44565e-06	1.31738e-07	1.73942e-06	5.55803e-07	1.3785e-06	5.26178e-07	9.72468e-08	5.50918e-07	6.64693e-07	3.02226e-07	2.18491e-07
hcaC	Amino acid metabolism	Phenylalanine metabolism	4.9338e-06	1.03951e-05	4.5051e-06	7.83388e-06	1.22209e-05	8.08873e-06	7.9578e-06	3.33646e-06	1.24596e-05	1.44737e-06	3.20287e-06	6.47515e-06	7.92186e-06	1.0962e-05	8.60601e-06
hcaB	Amino acid metabolism	Phenylalanine metabolism	6.64498e-07	0	1.41538e-07	1.92253e-06	1.26017e-06	6.62204e-07	2.50844e-06	5.70558e-07	2.67362e-07	0	0	0	3.79596e-07	6.10407e-07	3.91397e-07
mhpB	Amino acid metabolism	Phenylalanine metabolism	6.87136e-07	9.14287e-07	1.43147e-07	1.73176e-06	2.00464e-06	0	1.65292e-06	3.90209e-07	2.28408e-06	3.03042e-07	0	0	8.61698e-07	4.94281e-07	0
mhpC	Amino acid metabolism	Phenylalanine metabolism	1.05601e-06	0	0	7.34888e-07	2.20035e-06	2.05512e-07	1.58129e-06	1.93465e-07	3.36359e-07	4.47779e-07	0	1.65723e-07	2.17827e-07	0	0
pcaG	Xenobiotics biodegradation and metabolism	Polycyclic aromatic hydrocarbon degradation	0	1.13502e-06	2.04909e-06	4.50068e-07	1.51274e-06	0	2.85172e-07	8.52559e-08	4.48478e-07	0	0	0	3.74791e-07	0	0
pcaH	Xenobiotics biodegradation and metabolism	Polycyclic aromatic hydrocarbon degradation	9.58794e-08	2.01661e-07	0	2.66011e-07	2.58514e-06	0	9.04172e-07	0	2.04115e-07	0	0	0	4.24442e-07	6.10407e-08	0
E1.14.13.1	Xenobiotics biodegradation and metabolism	Polycyclic aromatic hydrocarbon degradation	0	0	0	0	8.93891e-07	0	0	0	0	0	0	0	0	0	0
ligA	Xenobiotics biodegradation and metabolism	Polycyclic aromatic hydrocarbon degradation	0	0	0	0	3.9273e-07	7.7989e-07	0	0	4.57103e-07	0	0	0	0	0	0
ligB	Xenobiotics biodegradation and metabolism	Polycyclic aromatic hydrocarbon degradation	0	0	2.87902e-07	0	1.42811e-07	3.60084e-07	0	0	0	0	0	0	0	0	0
nahAb	Xenobiotics biodegradation and metabolism	Polycyclic aromatic hydrocarbon degradation	0	6.92187e-07	0	0	0	5.60327e-07	0	2.57407e-07	0	0	0	0	8.31266e-07	1.09129e-06	3.7222e-06

## Sheet: Table S4
Table S4. Evaluation of viral contigs identified by VirSorter2 and DeepVirFinder
	viralsorter2-final-viral-score											deepvirfinder-score
contig name	dsDNAphage	NCLDV	RNA	ssDNA	lavidaviridae	max_score	max_score_group	length	hallmark	viral	cellular	score	pvalue
B1|contig_1018	1	0.267	0.125	0.593	0.433	1	dsDNAphage	8648	2	58.3	0	0.98103	0.00915855
B1|contig_10294	1	0.153	0.28	1	0.927	1	dsDNAphage	5518	2	50	0	1	0.000302138
B1|contig_10589	0.4	0.873	0.4	0.933	0.94	0.94	lavidaviridae	5714	0	50	0	0.94695	0.0140683
B1|contig_10622	1	0.34	0.005	0.173	0.093	1	dsDNAphage	17210	1	36.1	0	0.735542	0.0300627
B1|contig_10632	0.993	0.687	0.025	0.147	0.16	0.993	dsDNAphage	7796	3	71.4	0	1	0
B1|contig_11121	1	0.707	0.15	0.233	0.373	1	dsDNAphage	11734	6	71.4	0	0.999962	0.00105748
B1|contig_11495	0.993	0.567	0.45	0.9	0.873	0.993	dsDNAphage	5311	2	62.5	0	0.610296	0.041204
B1|contig_12247	1	0.58	0.2	0.92	0.96	1	dsDNAphage	5448	2	66.7	0	0.999994	0.000585392
B1|contig_12276	0.993	0.92	0.255	0.953	0.987	0.993	dsDNAphage	6360	2	36.4	0	0.999973	0.000887529
B1|contig_12524	1	0.887	0.275	0.987	0.973	1	dsDNAphage	5591	2	50	0	0.999988	0.000717577
B1|contig_135	0.993	0.72	0.305	0.92	0.98	0.993	dsDNAphage	5447	2	44.4	0	1	0
B1|contig_13722	0.987	0.607	0.195	0.973	0.973	0.987	dsDNAphage	5548	2	66.7	0	0.99997	0.00101971
B1|contig_14280	0.993	0.827	0.28	0.953	0.967	0.993	dsDNAphage	5331	2	57.1	0	0.999974	0.000868646
B1|contig_14281	0.993	0.093	0.43	0.433	0.52	0.993	dsDNAphage	5893	1	40	0	0.793151	0.0258894
B1|contig_1436	0.973	0.127	0.255	0.707	0.34	0.973	dsDNAphage	5250	6	70	0	0.746933	0.0293262
B1|contig_14446	0.993	0.353	0.14	0.947	0.467	0.993	dsDNAphage	5655	3	71.4	0	0.960195	0.0123688
B1|contig_14486	1	0.633	0.23	0.88	0.473	1	dsDNAphage	5482	3	83.3	0	0.989926	0.00744014
B1|contig_15049	0.9	0.56	0.185	0.127	0.02	0.9	dsDNAphage	6796	0	15.4	0	0.934562	0.0151824
B1|contig_15128	1	0.54	0.185	0.88	0.727	1	dsDNAphage	5539	3	57.1	0	1	0
B1|contig_159	0.86	0.107	0.395	0.193	0.187	0.86	dsDNAphage	6301	0	11.1	0	0.957185	0.0127842
B1|contig_1797	0.993	0.947	0.205	0.98	0.973	0.993	dsDNAphage	5759	3	62.5	0	0.999917	0.00152957
B1|contig_2195	1	0.56	0.305	0.387	0.947	1	dsDNAphage	19235	8	61.3	0	0.756305	0.0288919
B1|contig_2232	0.987	0.853	0.195	1	0.993	1	ssDNA	5481	1	66.7	0	0.999975	0.000868646
B1|contig_2316	1	0.873	0.075	0.787	0.987	1	dsDNAphage	19290	5	41.7	0	0.983022	0.00887529
B1|contig_253	1	0.767	0.13	0.967	0.947	1	dsDNAphage	5209	2	80	0	0.98184	0.00902636
B1|contig_3081	0.987	0.993	0.3	0.993	0.947	0.993	NCLDV	5905	1	50	0	0.996071	0.00574061
B1|contig_4090	0.547	0.82	0.635	0.673	0.967	0.967	lavidaviridae	5818	0	25	0	0.806547	0.0247186
B1|contig_4272	1	0.44	0.175	0.733	0.373	1	dsDNAphage	4970	6	85.7	0	0.666211	0.0358222
B1|contig_4274	0.993	0.407	0.125	0.973	0.8	0.993	dsDNAphage	5610	3	62.5	0	1	0.00026437
B1|contig_4507	0.58	0.767	0.6	0.627	0.987	0.987	lavidaviridae	6177	0	28.6	0	0.738571	0.030006
B1|contig_4738	0.98	0.853	0.03	0.853	0.16	0.98	dsDNAphage	5053	0	63.6	0	0.610296	0.041204
B1|contig_4956	0.987	0.673	0.41	0.987	0.953	0.987	dsDNAphage	5473	2	66.7	0	0.855439	0.0211496
B1|contig_5621	1	0.78	0.165	0.867	0.393	1	dsDNAphage	5584	3	85.7	0	0.988658	0.00770451
B1|contig_6099	1	0.213	0.05	0.48	0.28	1	dsDNAphage	5968	1	72.7	0	0.998981	0.0036823
B1|contig_6145	0.973	0.267	0.195	0.4	0.08	0.973	dsDNAphage	6016	1	9.1	0	0.999871	0.00179394
B1|contig_6249	1	0.173	0.235	0.987	0.82	1	dsDNAphage	5609	4	62.5	0	0.999999	0.000434323
B1|contig_6440	0.94	0.233	0.06	0.08	0.02	0.94	dsDNAphage	14146	0	44.1	2.9	1	0
B1|contig_6960	1	0.22	0.17	0.953	0.353	1	dsDNAphage	5111	2	75	0	0.999346	0.00304026
B1|contig_76	0.98	0.227	0.29	0.84	0.813	0.98	dsDNAphage	4943	2	66.7	0	0.549573	0.0488708
B1|contig_77	0.88	0.227	0.025	0.033	0.067	0.88	dsDNAphage	5518	1	33.3	16.7	0.999999	0.000396556
B1|contig_8013	0.973	0.633	0.36	0.873	0.967	0.973	dsDNAphage	7967	0	28.6	0	0.999435	0.00296473
B1|contig_8081	1	0.867	0.23	0.987	0.96	1	dsDNAphage	5575	2	66.7	0	0.999999	0.000396556
B1|contig_8523	0.967	0.593	0.155	0.92	0.98	0.98	lavidaviridae	3670	0	80	0	0.79723	0.0255495
B1|contig_8990	1	0.727	0.115	0.92	0.44	1	dsDNAphage	4905	5	62.5	0	1	0
B1|contig_9367	1	0.993	0.185	0.927	1	1	dsDNAphage	5518	2	66.7	0	0.568534	0.0458305
B1|contig_9579	0.993	0.167	0.065	0.12	0.38	0.993	dsDNAphage	11130	1	53.8	0	0.995082	0.00602387
B1|contig_9826	0.993	0.527	0.245	0.913	0.56	0.993	dsDNAphage	5573	3	66.7	0	0.852009	0.0213762
B2|contig_10397	0.98	0.607	0.14	0.66	0.873	0.98	dsDNAphage	7451	0	15	0	0.919438	0.016391
B2|contig_10474	0.993	0.873	0.18	0.98	1	1	lavidaviridae	5249	0	66.7	0	0.998468	0.00426769
B2|contig_10478	0.947	0.227	0.13	0.213	0.627	0.947	dsDNAphage	5785	1	18.2	0	0.789542	0.0262104
B2|contig_10710	1	0.14	0.155	0.627	0.36	1	dsDNAphage	6154	3	75	0	0.972411	0.0103671
B2|contig_10840	0.9	0.293	0.135	0.24	0.18	0.9	dsDNAphage	6944	0	30	0	0.999904	0.00156734
B2|contig_10842	1	0.94	0.17	0.88	0.953	1	dsDNAphage	5457	1	85.7	0	0.952168	0.0133507
B2|contig_11253	1	0.36	0.185	0.987	0.493	1	dsDNAphage	5477	6	66.7	0	0.99832	0.00439988
B2|contig_1148	1	0.613	0.56	0.98	0.72	1	dsDNAphage	5618	3	57.1	0	0.880514	0.0192046
B2|contig_11616	0.893	0.42	0.22	0.747	0.853	0.893	dsDNAphage	5075	0	80	0	0.69622	0.0333673
B2|contig_11644	1	0.96	0.355	0.987	0.993	1	dsDNAphage	4774	2	57.1	0	0.993406	0.00664703
B2|contig_11708	0.993	0.987	0.195	0.987	0.96	0.993	dsDNAphage	5494	2	57.1	0	0.984807	0.00857316
B2|contig_11800	0.98	0.607	0.085	0.993	0.513	0.993	ssDNA	7204	0	75	0	0.917432	0.0164665
B2|contig_11882	1	0.38	0.095	0.327	0.367	1	dsDNAphage	15503	4	52.4	0	0.98911	0.00757232
B2|contig_11936	0.993	0.327	0.04	0.58	0.92	0.993	dsDNAphage	11018	2	50	0	0.924257	0.0159566
B2|contig_11975	1	0.347	0.06	0.68	0.593	1	dsDNAphage	5994	3	87.5	0	0.595061	0.0429791
B2|contig_12177	1	0.707	0.515	1	1	1	dsDNAphage	6052	2	50	0	0.998024	0.00458872
B2|contig_1230	1	0.473	0.06	0.847	0.627	1	dsDNAphage	5263	2	60	0	0.856056	0.0211119
B2|contig_1234	0.98	0.753	0.275	0.887	0.947	0.98	dsDNAphage	7640	0	37.5	0	0.921551	0.0162588
B2|contig_12370	0.98	0.34	0.18	0.26	0.04	0.98	dsDNAphage	10509	1	4.8	0	0.675605	0.0351235
B2|contig_12466	1	0.873	0.15	0.9	0.887	1	dsDNAphage	5238	3	83.3	0	0.756932	0.0288353
B2|contig_12473	1	0.847	0.095	0.24	0.507	1	dsDNAphage	7357	1	83.3	0	0.999779	0.00205831
B2|contig_12808	1	0.94	0.1	0.233	0.9	1	dsDNAphage	11234	1	72.7	0	0.932979	0.0153524
B2|contig_13061	1	0.167	0.115	0.607	0.153	1	dsDNAphage	7848	8	76.9	0	0.66163	0.0361243
B2|contig_13090	1	0.187	0.1	0.687	0.293	1	dsDNAphage	5717	3	60	0	0.837802	0.0224337
B2|contig_13283	1	0.667	0.05	0.86	0.453	1	dsDNAphage	5926	5	70	0	0.703245	0.0327253
B2|contig_13475	0.987	0.807	0.1	0.453	0.66	0.987	dsDNAphage	7581	2	60	0	1	0
B2|contig_13659	1	0.813	0.125	0.427	0.453	1	dsDNAphage	5225	2	80	0	0.997264	0.00507969
B2|contig_13752	0.72	0.94	0.76	0.16	0.993	0.993	lavidaviridae	10778	0	25	0	0.999996	0.000547624
B2|contig_13870	1	0.6	0.15	0.84	0.613	1	dsDNAphage	6058	6	80	0	0.992741	0.00677921
B2|contig_13947	1	0.76	0.205	0.527	0.9	1	dsDNAphage	9361	2	87.5	0	0.930667	0.0155412
B2|contig_13978	0.667	0.38	0.075	0.127	0.42	0.667	dsDNAphage	18360	0	53.3	0	0.601955	0.0421482
B2|contig_14189	1	0.52	0.14	0.8	0.993	1	dsDNAphage	24161	10	46.2	0	0.994892	0.00611829
B2|contig_14405	0.707	0.92	0.5	0.773	0.867	0.92	NCLDV	5152	0	9.1	0	0.988492	0.00778004
B2|contig_14541	1	0.133	0.105	0.44	0.12	1	dsDNAphage	5609	7	88.9	0	0.999257	0.00319133
B2|contig_14547	1	0.387	0.4	1	1	1	dsDNAphage	5368	2	60	0	0.861462	0.0207153
B2|contig_14661	0.987	0.327	0.21	0.367	0.293	0.987	dsDNAphage	8785	3	81.8	0	0.999978	0.000849762
B2|contig_14797	0.98	0.493	0.12	0.5	0.773	0.98	dsDNAphage	5371	2	80	0	0.945013	0.0141816
B2|contig_14812	1	0.407	0.08	0.933	0.4	1	dsDNAphage	5296	2	37.5	0	0.998655	0.00407886
B2|contig_14912	0.98	0.34	0.495	0.113	0.367	0.98	dsDNAphage	9623	1	16.7	0	1	0.000283254
B2|contig_14999	0.72	0.253	0.875	0.953	0.693	0.953	ssDNA	6502	0	50	0	1	0.00026437
B2|contig_15350	1	0.507	0.195	0.993	0.933	1	dsDNAphage	5054	2	75	0	0.983121	0.00887529
B2|contig_15416	0.793	0.72	0.345	0.913	0.76	0.913	ssDNA	5137	0	100	0	0.9999	0.00158622
B2|contig_15420	1	0.613	0.18	0.6	0.42	1	dsDNAphage	5376	3	75	0	0.623082	0.03975
B2|contig_15450	0.973	0.727	0.135	0.533	0.793	0.973	dsDNAphage	6890	2	66.7	0	0.69622	0.0333673
B2|contig_15604	1	0.36	0.145	0.68	0.353	1	dsDNAphage	6681	3	75	0	0.799908	0.0252474
B2|contig_15630	1	0.853	0.15	0.76	0.98	1	dsDNAphage	7149	3	63.6	0	0.998777	0.00390891
B2|contig_15977	1	0.353	0.055	0.133	0.313	1	dsDNAphage	11307	4	44.4	0	0.983022	0.00887529
B2|contig_15990	0.853	0.647	0.155	0.087	0.14	0.853	dsDNAphage	6402	0	50	0	0.999763	0.00211496
B2|contig_16060	1	0.773	0.08	0.92	0.447	1	dsDNAphage	5844	3	37.5	0	0.99839	0.00428658
B2|contig_16063	0.993	0.993	0.15	0.893	0.993	0.993	dsDNAphage	7028	2	80	0	0.99245	0.00685475
B2|contig_16105	1	0.753	0.085	0.407	0.553	1	dsDNAphage	12759	15	100	0	0.996058	0.0057595
B2|contig_1663	1	0.593	0.27	0.847	0.92	1	dsDNAphage	5455	2	80	0	1	0
B2|contig_16750	0.987	0.753	0.235	0.147	0.127	0.987	dsDNAphage	7079	0	35.7	0	1	0
B2|contig_16887	1	0.493	0.015	0.267	0.3	1	dsDNAphage	23596	5	81.2	0	0.65782	0.0365209
B2|contig_17152	0.993	0.32	0.205	0.367	0.393	0.993	dsDNAphage	6093	1	42.9	0	1	0
B2|contig_17366	1	0.78	0.14	0.913	0.907	1	dsDNAphage	6317	3	66.7	0	0.999477	0.00294584
B2|contig_17447	0.993	0.473	0.105	0.467	0.88	0.993	dsDNAphage	5060	4	66.7	0	0.998781	0.00390891
B2|contig_17502	1	0.24	0.035	0.107	0.113	1	dsDNAphage	16444	3	56.5	0	0.98698	0.00804441
B2|contig_17561	1	0.833	0.225	0.933	0.987	1	dsDNAphage	5681	1	71.4	0	0.848745	0.0216028
B2|contig_17802	1	0.967	0.21	0.993	0.973	1	dsDNAphage	5514	2	57.1	0	0.999971	0.00101971
B2|contig_17924	1	0.213	0.125	0.353	0.493	1	dsDNAphage	10911	5	66.7	0	1	0
B2|contig_18133	0.98	0.527	0.025	0.053	0.193	0.98	dsDNAphage	13350	3	58.8	0	0.664562	0.0359733
B2|contig_1824	1	0.727	0.195	0.6	0.653	1	dsDNAphage	5226	2	85.7	0	0.554015	0.0478888
B2|contig_18379	1	0.247	0.105	0.74	0.22	1	dsDNAphage	5687	4	87.5	0	1	0
B2|contig_1840	1	0.973	0.165	0.94	0.967	1	dsDNAphage	5522	2	66.7	0	0.999609	0.0026437
B2|contig_1913	1	0.687	0.03	0.04	0.66	1	dsDNAphage	32919	3	28.9	2.2	0.913018	0.0167875
B2|contig_19703	1	0.34	0.1	0.667	0.5	1	dsDNAphage	5133	3	85.7	0	0.999589	0.00268147
B2|contig_19880	0.987	0.653	0.06	1	0.307	1	ssDNA	1873	0	75	0	0.865769	0.0203943
B2|contig_20002	0.987	0.6	0.38	1	0.987	1	ssDNA	5906	1	50	0	0.98552	0.00844097
B2|contig_20109	0.84	0.567	0.265	0.307	0.653	0.84	dsDNAphage	10410	0	76.9	0	0.934106	0.0152391
B2|contig_20118	0.993	0.693	0.055	0.653	0.527	0.993	dsDNAphage	5617	6	75	0	0.99971	0.00228492
B2|contig_20369	nan	nan	nan	nan	nan	nan	dsDNAphage	6495	2	100	0	0.999866	0.00186948
B2|contig_2052	0.993	0.487	0.06	0.627	0.2	0.993	dsDNAphage	5078	5	62.5	0	0.952031	0.0133885
B2|contig_20778	0.833	0.373	0.27	0.147	0.44	0.833	dsDNAphage	5328	0	66.7	0	0.98103	0.00915855
B2|contig_20782	1	0.94	0.15	0.867	0.967	1	dsDNAphage	6162	1	100	0	0.999257	0.00319133
B2|contig_20832	0.993	0.393	0.53	1	1	1	ssDNA	5478	1	66.7	0	0.937757	0.0149558
B2|contig_20884	1	0.32	0.185	0.827	0.5	1	dsDNAphage	7206	3	66.7	0	0.618323	0.0402221
B2|contig_2095	0.993	0.66	0.455	0.46	0.26	0.993	dsDNAphage	5537	1	25	0	0.999999	0.000339905
B2|contig_21161	0.987	0.533	0.33	0.74	0.827	0.987	dsDNAphage	6454	3	75	0	0.596462	0.0427902
B2|contig_21273	0.993	0.447	0.205	0.68	0.587	0.993	dsDNAphage	5855	6	66.7	0	0.976869	0.00968729
B2|contig_21344	1	0.527	0.06	0.427	0.627	1	dsDNAphage	9908	3	76.9	0	0.742203	0.0297606
B2|contig_21468	1	0.173	0.15	0.967	0.747	1	dsDNAphage	5230	6	100	0	0.907372	0.017203
B2|contig_21785	0.993	0.62	0.225	0.373	0.307	0.993	dsDNAphage	5163	1	14.3	0	0.976661	0.00970617
B2|contig_21885	1	0.893	0.1	0.34	0.5	1	dsDNAphage	6287	3	83.3	0	0.995161	0.00602387
B2|contig_21942	1	0.707	0	0.013	0.007	1	dsDNAphage	22017	2	27.5	2.5	0.785598	0.0264937
B2|contig_22051	1	0.273	0.12	0.64	0.287	1	dsDNAphage	5272	3	75	0	0.976982	0.0096684
B2|contig_22080	1	0.387	0.27	0.92	0.7	1	dsDNAphage	5663	3	71.4	0	0.694069	0.033575
B2|contig_22107	1	0.42	0.15	0.273	0.347	1	dsDNAphage	17189	4	42.3	0	0.98165	0.00902636
B2|contig_22111	1	0.113	0.19	0.98	0.4	1	dsDNAphage	4420	5	83.3	0	0.986482	0.00823325
B2|contig_22233	1	0.387	0.085	0.48	0.393	1	dsDNAphage	7543	4	70	0	0.645028	0.0375217
B2|contig_22290	0.947	0.28	0.16	0.273	0.64	0.947	dsDNAphage	5658	1	16.7	0	0.998515	0.00422993
B2|contig_22505	1	0.193	0.3	0.893	0.333	1	dsDNAphage	5644	2	55.6	0	0.990676	0.0072513
B2|contig_22547	1	0.06	0.01	0.007	0.007	1	dsDNAphage	47566	8	55	2.5	0.732036	0.0304026
B2|contig_22776	0.993	0.48	0.085	0.613	0.4	0.993	dsDNAphage	5935	4	62.5	0	0.978572	0.00949845
B2|contig_23114	0.96	0.72	0.18	0.713	0.3	0.96	dsDNAphage	5082	0	85.7	0	1	0
B2|contig_2335	0.973	0.84	0.33	0.96	0.973	0.973	dsDNAphage	5157	0	40	0	0.984276	0.00868646
B2|contig_23627	0.98	0.767	0.175	0.153	0.04	0.98	dsDNAphage	5036	0	26.7	6.7	1	0
B2|contig_23632	1	0.22	0.425	0.72	0.713	1	dsDNAphage	7771	4	36.4	0	0.685244	0.0342926
B2|contig_23840	0.96	0.34	0.485	0.653	0.587	0.96	dsDNAphage	4935	1	50	0	0.972087	0.0104804
B2|contig_23935	0.993	0.473	0.015	0.053	0.307	0.993	dsDNAphage	15421	4	63.2	0	0.999067	0.00343682
B2|contig_24009	0.987	0.56	0.475	0.92	0.967	0.987	dsDNAphage	5841	1	33.3	0	0.990509	0.00727019
B2|contig_24053	1	0.713	0.56	0.46	0.967	1	dsDNAphage	6307	1	40	0	0.977396	0.00959287
B2|contig_2411	1	0.913	0.01	0.047	0.713	1	dsDNAphage	31282	7	56.8	5.4	0.999988	0.00073646
B2|contig_24157	1	0.16	0	0.087	0.013	1	dsDNAphage	26003	1	20.8	2.1	0.983931	0.00872422
B2|contig_24556	0.88	0.5	0.08	0.307	0.233	0.88	dsDNAphage	15477	0	77.8	0	0.915209	0.0165798
B2|contig_24971	1	0.293	0.12	0.367	0.767	1	dsDNAphage	9395	5	90.9	0	0.999998	0.000434323
B2|contig_25109	1	0.447	0.1	0.76	0.487	1	dsDNAphage	5636	6	85.7	0	0.998981	0.0036823
B2|contig_25282	1	0.24	0.04	0.133	0.08	1	dsDNAphage	65340	24	59.8	0	0.838429	0.0224148
B2|contig_25310	0.993	0.08	0.385	0.28	0.22	0.993	dsDNAphage	6720	1	12.5	0	0.995211	0.00600499
B2|contig_25486	0.993	0.393	0.25	0.667	0.713	0.993	dsDNAphage	5550	3	71.4	0	0.999346	0.00304026
B2|contig_25622	0.993	0.367	0.215	0.887	0.98	0.993	dsDNAphage	6325	2	55.6	0	0.610277	0.041204
B2|contig_25783	1	0.293	0.315	0.98	0.853	1	dsDNAphage	5044	6	100	0	0.839082	0.0223393
B2|contig_26096	0.947	0.1	0	0.013	0.06	0.947	dsDNAphage	9262	1	26.7	13.3	0.995012	0.00606164
B2|contig_26334	0.947	0.147	0.045	0.133	0.66	0.947	dsDNAphage	5929	0	35.7	7.1	0.999996	0.000528741
B2|contig_26433	1	0.173	0	0.14	0.013	1	dsDNAphage	35648	4	39.1	1.4	0.945288	0.0141627
B2|contig_26641	0.98	0.3	0.27	0.78	0.533	0.98	dsDNAphage	5172	6	75	0	0.999998	0.000434323
B2|contig_26642	0.96	0.54	0.27	0.453	0.867	0.96	dsDNAphage	11381	0	90.9	0	0.952031	0.0133885
B2|contig_2665	0.993	0.813	0.21	0.953	0.987	0.993	dsDNAphage	5196	2	66.7	0	1	0
B2|contig_27136	0.993	0.613	0.17	0.573	0.26	0.993	dsDNAphage	4986	6	50	0	0.99986	0.00190724
B2|contig_27314	nan	nan	nan	nan	nan	nan	dsDNAphage	5130	1	50	0	0.999902	0.00158622
B2|contig_2739	0.34	0.713	0.295	0.427	0.953	0.953	lavidaviridae	5789	0	16.7	0	0.646228	0.0374462
B2|contig_27406	0.993	0.387	0.25	0.987	0.913	0.993	dsDNAphage	5780	2	50	0	0.999094	0.00341793
B2|contig_27630	1	0.553	0.31	0.947	0.36	1	dsDNAphage	7988	3	66.7	0	1	0.000302138
B2|contig_27634	1	0.5	0.14	0.82	0.3	1	dsDNAphage	6425	2	50	0	0.998789	0.00390891
B2|contig_280	1	0.46	0.095	0.52	0.38	1	dsDNAphage	5916	3	85.7	0	0.999988	0.00073646
B2|contig_28057	0.993	0.38	0.27	0.56	0.507	0.993	dsDNAphage	10280	3	66.7	0	0.999997	0.000490974
B2|contig_28106	0.993	0.9	0.06	0.74	0.627	0.993	dsDNAphage	5128	5	62.5	0	0.825179	0.0233779
B2|contig_28249	0.533	0.453	0.145	0.093	0.4	0.533	dsDNAphage	6301	0	55.6	0	0.559954	0.0468313
B2|contig_28318	0.947	0.633	0.2	0.913	0.98	0.98	lavidaviridae	7979	0	46.7	0	0.75413	0.0290241
B2|contig_28450	1	0.513	0.02	0.227	0.207	1	dsDNAphage	40011	5	47.3	0	0.936466	0.0150125
B2|contig_28570	1	0.46	0.92	1	0.993	1	dsDNAphage	6234	2	50	0	0.999779	0.00205831
B2|contig_28793	1	0.687	0.02	0.927	0.4	1	dsDNAphage	4891	5	55.6	0	0.676107	0.0351046
B2|contig_2912	1	0.72	0.13	0.94	0.993	1	dsDNAphage	5161	2	80	0	0.999475	0.00294584
B2|contig_29187	0.933	0.7	0.665	0.46	0.373	0.933	dsDNAphage	5183	0	33.3	0	0.976869	0.00968729
B2|contig_29235	0.96	0.24	0.375	0.18	0.153	0.96	dsDNAphage	5316	0	11.1	0	0.994203	0.00634489
B2|contig_29299	0.973	0.373	0.05	0.727	0.553	0.973	dsDNAphage	7724	0	62.5	0	0.982918	0.00889418
B2|contig_29376	0.993	0.64	0.14	0.787	0.873	0.993	dsDNAphage	5512	3	55.6	0	0.999761	0.00215273
B2|contig_29382	0.52	0.413	0.105	0.02	0.133	0.52	dsDNAphage	4896	0	40	0	0.99306	0.00674145
B2|contig_29691	0.993	0.967	0.195	0.873	0.987	0.993	dsDNAphage	6110	3	62.5	0	0.998434	0.00426769
B2|contig_29898	0.993	0.807	0.15	0.68	0.3	0.993	dsDNAphage	6342	0	64.3	0	0.999993	0.000623159
B2|contig_30032	1	0.567	0.09	0.5	0.733	1	dsDNAphage	5227	5	83.3	0	0.678264	0.034878
B2|contig_30112	0.993	0.453	0.33	0.92	0.86	0.993	dsDNAphage	5005	6	100	0	0.999992	0.000623159
B2|contig_3013	1	0.387	0.18	0.953	0.553	1	dsDNAphage	5060	2	62.5	0	0.77634	0.0272113
B2|contig_30221	1	0.413	0.2	0.733	0.46	1	dsDNAphage	8427	4	66.7	0	0.601801	0.0421482
B2|contig_30428	0.973	0.753	0.165	0.833	0.547	0.973	dsDNAphage	6513	1	50	0	0.748736	0.0292885
B2|contig_30673	0.987	0.68	0.16	0.48	0.687	0.987	dsDNAphage	6111	1	25	0	0.930315	0.0155412
B2|contig_30914	1	0.533	0.405	0.9	0.907	1	dsDNAphage	5267	2	85.7	0	0.999995	0.000566508
B2|contig_31173	0.987	0.507	0.35	0.993	0.96	0.993	ssDNA	5537	1	66.7	0	0.999855	0.00190724
B2|contig_31175	0.993	0.307	0.245	0.593	0.167	0.993	dsDNAphage	5009	2	44.4	0	0.701949	0.0328197
B2|contig_31657	1	0.26	0.11	0.94	0.907	1	dsDNAphage	5358	3	85.7	0	0.982144	0.00900748
B2|contig_31896	0.913	0.22	0.095	0.673	0.193	0.913	dsDNAphage	7352	0	20	0	0.999845	0.00190724
B2|contig_32028	1	0.887	0.135	0.62	0.88	1	dsDNAphage	5613	3	62.5	0	0.999773	0.0020772
B2|contig_32082	1	0.813	0.145	0.18	0.56	1	dsDNAphage	6514	1	53.3	0	0.946155	0.0141061
B2|contig_3255	0.227	0.18	0.33	0.127	0.707	0.707	lavidaviridae	6014	0	20	0	0.929507	0.015579
B2|contig_32916	0.993	0.473	0.055	0.467	0.14	0.993	dsDNAphage	6565	0	62.5	0	0.937677	0.0149558
B2|contig_332	1	0.72	0.19	1	0.96	1	dsDNAphage	5425	2	66.7	0	0.999996	0.000528741
B2|contig_3324	1	0.233	0.245	0.787	0.373	1	dsDNAphage	5268	3	83.3	0	0.985769	0.0084032
B2|contig_3328	0.987	0.267	0.3	0.893	0.433	0.987	dsDNAphage	10210	0	42.9	0	0.672447	0.035369
B2|contig_3339	0.993	0.167	0.07	0.767	0.307	0.993	dsDNAphage	5435	6	85.7	0	0.667889	0.0357278
B2|contig_33600	0.993	0.193	0.315	0.793	0.553	0.993	dsDNAphage	5057	6	66.7	0	0.999994	0.000585392
B2|contig_33676	0.993	0.973	0.195	0.927	0.967	0.993	dsDNAphage	5365	2	66.7	0	1	0
B2|contig_33760	1	0.647	0.25	1	0.98	1	dsDNAphage	5402	2	80	0	0.998394	0.00428658
B2|contig_34151	0.993	0.2	0.06	0.667	0.38	0.993	dsDNAphage	9030	1	57.9	0	0.992006	0.00693028
B2|contig_34322	0.993	0.28	0.145	0.773	0.473	0.993	dsDNAphage	5084	6	100	0	0.568341	0.0458494
B2|contig_34413	1	0.173	0.015	0.587	0.42	1	dsDNAphage	8407	2	54.5	0	0.859266	0.0208664
B2|contig_34536	1	0.247	0.065	0.7	0.44	1	dsDNAphage	4946	6	85.7	0	1	0
B2|contig_34539	0.993	0.047	0.005	0.013	0.007	0.993	dsDNAphage	22411	5	29	3.2	0.998337	0.00439988
B2|contig_34625	0.987	0.907	0.365	0.773	0.94	0.987	dsDNAphage	5697	2	66.7	0	0.999923	0.0014918
B2|contig_34627	0.993	0.113	0.335	0.607	0.807	0.993	dsDNAphage	6198	1	75	0	0.807195	0.0246998
B2|contig_34655	1	0.467	0.095	0.933	0.353	1	dsDNAphage	5434	6	87.5	0	0.999999	0.000396556
B2|contig_35019	0.86	0.48	0.14	0.533	0.273	0.86	dsDNAphage	5799	0	75	0	1	0.000302138
B2|contig_3510	0.993	0.113	0.14	0.753	0.327	0.993	dsDNAphage	5061	3	71.4	0	0.999964	0.00105748
B2|contig_35284	1	0.227	0.07	0.827	0.7	1	dsDNAphage	5033	3	83.3	0	0.999995	0.000566508
B2|contig_35317	0.987	0.733	0.055	0.84	0.327	0.987	dsDNAphage	4889	5	62.5	0	0.999997	0.000490974
B2|contig_35354	1	0.56	0.125	0.247	0.447	1	dsDNAphage	8811	5	69.2	0	0.995907	0.00581615
B2|contig_35403	0.98	0.753	0.055	0.067	0.38	0.98	dsDNAphage	9090	1	70	0	0.624834	0.0396933
B2|contig_35531	1	0.94	0.29	0.727	0.527	1	dsDNAphage	5029	5	55.6	0	0.999568	0.00275701
B2|contig_35544	1	0.2	0.085	0.607	0.533	1	dsDNAphage	7078	4	87.5	0	0.843513	0.0219616
B2|contig_35620	1	0.2	0.22	0.687	0.68	1	dsDNAphage	5321	2	85.7	0	0.999905	0.00156734
B2|contig_3575	0.993	0.367	0.125	0.873	0.3	0.993	dsDNAphage	5325	3	83.3	0	0.96288	0.0119722
B2|contig_35874	0.973	0.64	0.035	0.493	0.567	0.973	dsDNAphage	5325	2	71.4	0	0.982081	0.00900748
B2|contig_36440	0.893	0.847	0.04	0.753	0.133	0.893	dsDNAphage	6478	0	33.3	0	0.999917	0.00152957
B2|contig_3670	0.967	0.233	0.055	0.447	0.287	0.967	dsDNAphage	10547	0	50	0	0.673265	0.0352746
B2|contig_36700	0.86	0.027	0	0	0	0.86	dsDNAphage	13034	2	37.5	18.8	0.992192	0.00689251
B2|contig_36903	0.993	0.973	0.22	0.827	0.887	0.993	dsDNAphage	5320	2	44.4	0	0.999672	0.00243598
B2|contig_36986	1	0.26	0.04	0.487	0.38	1	dsDNAphage	6117	1	33.3	0	0.846152	0.0218672
B2|contig_37173	1	0.227	0.275	0.9	0.3	1	dsDNAphage	5732	4	55.6	0	0.973601	0.0101405
B2|contig_37530	0.98	0.407	0.05	0.133	0.14	0.98	dsDNAphage	5236	1	50	0	0.981145	0.00915855
B2|contig_37808	1	0.22	0.2	0.607	0.173	1	dsDNAphage	7206	4	46.7	0	0.855439	0.0211496
B2|contig_37878	0.96	0.073	0	0.067	0.007	0.96	dsDNAphage	13769	0	27.8	2.8	0.778898	0.0269847
B2|contig_38064	1	0.747	0.35	1	0.993	1	dsDNAphage	5512	2	66.7	0	0.97895	0.00942292
B2|contig_38073	1	0.42	0.32	0.98	0.653	1	dsDNAphage	4974	5	62.5	0	0.576641	0.0448297
B2|contig_38356	0.993	0.387	0.03	0.66	0.32	0.993	dsDNAphage	5103	5	62.5	0	0.597105	0.0427336
B2|contig_38411	1	0.947	0.285	0.833	0.787	1	dsDNAphage	5593	2	44.4	0	0.999656	0.00243598
B2|contig_38445	0.993	0.353	0.01	0.073	0.127	0.993	dsDNAphage	19645	5	50	0	0.734942	0.0301005
B2|contig_38523	1	0.82	0.085	0.153	0.213	1	dsDNAphage	9754	2	40	0	0.999915	0.00152957
B2|contig_38565	1	0.487	0.165	0.94	0.973	1	dsDNAphage	5313	5	83.3	0	0.967395	0.0112924
B2|contig_38697	1	0.453	0.14	0.947	0.433	1	dsDNAphage	5152	6	75	0	0.89589	0.0180338
B2|contig_38707	0.987	0.313	0.075	0.887	0.573	0.987	dsDNAphage	5037	2	42.9	0	0.831626	0.0228869
B2|contig_38738	0.987	0.187	0.265	0.88	0.9	0.987	dsDNAphage	5371	3	71.4	0	0.986482	0.00823325
B2|contig_39325	1	0.593	0.06	1	0.18	1	dsDNAphage	4966	3	50	0	0.999958	0.00107637
B2|contig_39326	1	0.293	0.025	0.24	0.213	1	dsDNAphage	5558	2	70	0	0.65039	0.0370874
B2|contig_39339	0.973	0.847	0.085	0.233	0.76	0.973	dsDNAphage	17467	0	48.6	2.7	0.955627	0.0129353
B2|contig_39576	1	0.28	0.085	0.84	0.493	1	dsDNAphage	5677	6	77.8	0	0.674325	0.0351424
B2|contig_40235	0.993	0.327	0	0.033	0.02	0.993	dsDNAphage	15109	1	23.1	3.8	0.999998	0.000434323
B2|contig_40634	0.98	0.6	0.185	0.98	0.987	0.987	lavidaviridae	5493	0	57.1	0	0.995983	0.00581615
B2|contig_40661	1	0.753	0.085	0.393	0.267	1	dsDNAphage	10690	1	87.5	0	0.998236	0.00443765
B2|contig_40820	1	0.24	0.105	0.787	0.627	1	dsDNAphage	5912	8	100	0	0.756932	0.0288353
B2|contig_40844	1	0.553	0.17	0.727	0.507	1	dsDNAphage	9524	5	75	0	0.999961	0.00105748
B2|contig_41070	1	0.567	0.185	0.727	0.92	1	dsDNAphage	5131	3	83.3	0	0.949008	0.0138228
B2|contig_41175	0.887	0.38	0.07	0.08	0.053	0.887	dsDNAphage	5285	0	8.3	0	0.926183	0.0158622
B2|contig_41345	1	0.187	0.1	0.353	0.373	1	dsDNAphage	8186	3	66.7	0	0.58026	0.044452
B2|contig_41551	0.873	0.207	0.2	0.007	0.353	0.873	dsDNAphage	6150	1	14.3	0	0.999962	0.00105748
B2|contig_41908	1	0.993	0.19	0.98	0.953	1	dsDNAphage	5939	2	66.7	0	0.999992	0.000623159
B2|contig_41950	1	0.493	0.1	0.887	0.313	1	dsDNAphage	5053	5	62.5	0	0.646228	0.0374462
B2|contig_42085	0.993	0.267	0.29	0.707	0.78	0.993	dsDNAphage	6224	2	60	0	0.719342	0.0314978
B2|contig_42136	0.993	0.333	0.83	0.273	0.947	0.993	dsDNAphage	5761	1	20	0	0.999955	0.00109525
B2|contig_4226	0.987	0.34	0.135	0.793	0.513	0.987	dsDNAphage	6199	0	46.2	0	0.548972	0.0489463
B2|contig_4231	1	0.22	0.325	0.993	0.967	1	dsDNAphage	5518	1	60	0	0.999694	0.00234157
B2|contig_42628	1	0.093	0.46	0.387	0.387	1	dsDNAphage	5760	1	14.3	0	0.590455	0.0435078
B2|contig_43033	1	0.687	0.24	1	0.913	1	dsDNAphage	4890	3	83.3	0	0.845583	0.0218672
B2|contig_43757	0.993	0.4	0.23	0.9	0.587	0.993	dsDNAphage	5198	5	55.6	0	1	0
B2|contig_43927	0.993	0.593	0.035	0.627	0.4	0.993	dsDNAphage	5357	1	83.3	0	1	0
B2|contig_44160	0.993	0.987	0.225	0.973	0.987	0.993	dsDNAphage	5970	2	57.1	0	0.999919	0.00152957
B2|contig_44268	1	0.493	0.005	0.04	0.08	1	dsDNAphage	9771	7	64.7	5.9	0.638304	0.0382582
B2|contig_44309	0.993	0.42	0.245	0.66	0.34	0.993	dsDNAphage	4911	6	63.6	0	0.696442	0.0333484
B2|contig_44625	0.98	0.213	0.05	0.96	0.473	0.98	dsDNAphage	9091	3	50	0	0.984326	0.00866757
B2|contig_45130	1	0.267	0.11	0.78	0.533	1	dsDNAphage	5509	2	71.4	0	1	0
B2|contig_45372	0.847	0.427	0.27	0.287	0.433	0.847	dsDNAphage	6202	1	14.3	0	0.984609	0.00859204
B2|contig_45375	1	0.407	0.135	0.833	0.547	1	dsDNAphage	7324	7	100	0	0.949008	0.0138228
B2|contig_45462	0.9	0.727	0.085	0.393	0.32	0.9	dsDNAphage	10413	0	85.7	0	0.999999	0.000434323
B2|contig_45557	0.533	0.66	0.605	0.673	0.987	0.987	lavidaviridae	6177	0	25	0	0.738571	0.030006
B2|contig_45824	1	0.327	0.31	0.98	0.933	1	dsDNAphage	5546	3	80	0	0.937381	0.0149558
B2|contig_45830	1	0.28	0.115	0.507	0.333	1	dsDNAphage	12741	2	61.1	0	0.999996	0.000528741
B2|contig_4593	0.72	0.86	0.375	0.967	0.887	0.967	ssDNA	5285	1	57.1	0	0.983824	0.00874311
B2|contig_46223	0.993	0.167	0.155	0.86	0.373	0.993	dsDNAphage	4878	5	71.4	0	0.881519	0.0191102
B2|contig_46659	0.98	0.413	0.3	0.433	0.307	0.98	dsDNAphage	6120	1	66.7	0	1	0
B2|contig_46947	0.993	0.933	0.195	0.7	0.94	0.993	dsDNAphage	7336	1	57.1	0	0.905611	0.0172974
B2|contig_47010	1	0.947	0.235	0.973	0.993	1	dsDNAphage	5675	2	57.1	0	0.953906	0.013143
B2|contig_47547	0.987	0.167	0.135	0.587	0.42	0.987	dsDNAphage	5157	3	83.3	0	0.813649	0.024171
B2|contig_4765	1	0.953	0.225	0.933	0.993	1	dsDNAphage	5454	2	66.7	0	0.999573	0.00275701
B2|contig_47733	0.987	0.133	0.095	0.973	0.38	0.987	dsDNAphage	4963	5	71.4	0	1	0.00026437
B2|contig_47878	1	0.447	0.14	0.867	0.92	1	dsDNAphage	5349	3	71.4	0	0.999999	0.000415439
B2|contig_48245	1	0.987	0.13	0.953	0.967	1	dsDNAphage	5954	2	71.4	0	1	0
B2|contig_48338	0.993	0.92	0.26	0.987	0.98	0.993	dsDNAphage	5710	2	50	0	0.996928	0.00532518
B2|contig_4835	1	0.28	0.15	0.58	0.407	1	dsDNAphage	7897	3	63.6	0	0.647281	0.037314
B2|contig_48361	1	0.867	0.165	0.387	0.867	1	dsDNAphage	17564	7	56.5	0	0.999955	0.00109525
B2|contig_48629	0.993	0.16	0.155	0.887	0.26	0.993	dsDNAphage	5673	6	54.5	0	0.998396	0.00428658
B2|contig_4878	1	0.433	0.11	0.867	0.487	1	dsDNAphage	5624	2	42.9	0	0.95547	0.0129542
B2|contig_48786	0.993	0.387	0.385	0.86	0.9	0.993	dsDNAphage	4846	2	57.1	0	0.990554	0.00727019
B2|contig_48869	1	0.627	0.04	0.827	0.187	1	dsDNAphage	5080	6	66.7	0	0.953311	0.0132752
B2|contig_48954	1	0.293	0.09	0.447	0.56	1	dsDNAphage	6828	4	77.8	0	0.999997	0.000490974
B2|contig_49053	1	0.38	0.135	0.48	0.36	1	dsDNAphage	8678	9	100	0	0.941714	0.0145781
B2|contig_49102	0.98	0.187	0.405	0.307	0.373	0.98	dsDNAphage	5598	1	12.5	0	0.60458	0.0417328
B2|contig_49535	0.48	0.7	0.32	0.707	0.827	0.827	lavidaviridae	6038	0	20	0	0.849428	0.0215273
B2|contig_49566	1	0.307	0.125	0.973	0.267	1	dsDNAphage	5000	6	85.7	0	0.999986	0.000793111
B2|contig_49708	1	0.413	0.05	0.66	0.16	1	dsDNAphage	4922	2	44.4	0	0.660645	0.0362187
B2|contig_49711	0.993	0.467	0.18	0.94	0.927	0.993	dsDNAphage	6816	3	66.7	0	1	0.000283254
B2|contig_4980	0.967	0.367	0.41	0.507	0.1	0.967	dsDNAphage	3833	0	18.2	0	0.999346	0.00304026
B2|contig_49919	0.98	0.913	0.235	0.907	0.927	0.98	dsDNAphage	5281	2	37.5	0	0.996696	0.00543848
B2|contig_49976	1	0.3	0.29	1	0.96	1	dsDNAphage	4994	4	100	0	0.888925	0.0185815
B2|contig_49981	1	0.22	0.03	0.567	0.587	1	dsDNAphage	5238	6	85.7	0	0.945687	0.0141438
B2|contig_50373	1	0.967	0.155	0.773	0.927	1	dsDNAphage	5647	3	62.5	0	0.999995	0.000566508
B2|contig_50448	0.98	0.767	0.325	0.893	0.933	0.98	dsDNAphage	6535	3	55.6	0	0.765762	0.0280988
B2|contig_50788	1	0.847	0.205	0.893	0.967	1	dsDNAphage	10827	10	63.2	0	0.971946	0.0104993
B2|contig_50951	0.967	0.08	0.29	0.553	0.2	0.967	dsDNAphage	7018	0	25	0	0.952978	0.0132941
B2|contig_5109	0.993	0.4	0.28	0.953	0.873	0.993	dsDNAphage	4904	2	42.9	0	1	0.00026437
B2|contig_51329	1	0.093	0	0.02	0.08	1	dsDNAphage	20778	3	79.2	4.2	0.589271	0.0435456
B2|contig_51412	1	0.153	0.175	0.687	0.373	1	dsDNAphage	6301	3	77.8	0	0.919438	0.016391
B2|contig_51783	0.967	0.353	0.02	0.093	0.067	0.967	dsDNAphage	7928	2	63.6	0	0.654792	0.0367475
B2|contig_5235	0.993	0.773	0.16	0.933	0.413	0.993	dsDNAphage	4942	5	71.4	0	0.590826	0.0434701
B2|contig_52587	1	0.273	0.105	0.92	0.427	1	dsDNAphage	5021	5	71.4	0	0.985746	0.0084032
B2|contig_52608	1	0.253	0.175	0.533	0.427	1	dsDNAphage	8314	4	61.5	0	1	0
B2|contig_52616	0.987	0.347	0.58	0.593	0.427	0.987	dsDNAphage	7694	2	20	0	0.989912	0.00744014
B2|contig_52659	0.487	0.647	0.445	0.767	0.96	0.96	lavidaviridae	5469	0	33.3	0	0.999971	0.00100083
B2|contig_53090	1	0.393	0.075	0.833	0.593	1	dsDNAphage	4988	3	60	0	0.698762	0.0331596
B2|contig_53143	0.887	0.293	0.265	0.353	0.593	0.887	dsDNAphage	4967	1	16.7	0	0.987112	0.00800665
B2|contig_53365	1	0.167	0.04	0.627	0.387	1	dsDNAphage	6886	7	58.3	0	0.634467	0.0387114
B2|contig_53568	0.993	0.6	0.055	0.967	0.453	0.993	dsDNAphage	5513	6	75	0	0.879417	0.019299
B2|contig_53585	1	0.713	0.47	0.987	1	1	dsDNAphage	5558	2	57.1	0	0.999442	0.00296473
B2|contig_53692	1	0.413	0.08	0.82	0.913	1	dsDNAphage	5879	3	75	0	0.999794	0.00203943
B2|contig_53971	0.893	0.627	0.17	0.287	0.367	0.893	dsDNAphage	6130	1	14.3	0	0.756305	0.0288919
B2|contig_5403	0.973	0.92	0.35	0.987	1	1	lavidaviridae	7223	0	66.7	0	0.949379	0.0137284
B2|contig_54226	0.653	0.32	0.22	0.587	0.56	0.653	dsDNAphage	8707	0	60	0	0.968777	0.011198
B2|contig_5423	0.98	0.64	0.4	0.967	0.94	0.98	dsDNAphage	5082	1	44.4	0	0.999533	0.00285142
B2|contig_54548	1	0.213	0.14	0.36	0.36	1	dsDNAphage	5022	1	75	0	0.759878	0.0286653
B2|contig_54752	1	0.507	0.155	0.86	0.3	1	dsDNAphage	5749	6	60	0	0.5577	0.0472657
B2|contig_55012	1	0.207	0.135	0.953	0.347	1	dsDNAphage	5001	5	85.7	0	0.999996	0.000528741
B2|contig_55567	0.987	0.367	0.06	0.713	0.193	0.987	dsDNAphage	5149	5	62.5	0	0.999999	0.000434323
B2|contig_55792	0.98	0.2	0.05	0.447	0.467	0.98	dsDNAphage	5928	1	37.5	0	0.967491	0.0112546
B2|contig_55947	0.987	0.173	0.025	0.02	0.1	0.987	dsDNAphage	24872	3	25.8	3.2	0.994253	0.00634489
B2|contig_56078	0.98	0.78	0.195	0.867	0.967	0.98	dsDNAphage	5211	0	38.5	0	0.982956	0.00887529
B2|contig_56177	0.987	0.3	0.065	0.96	0.333	0.987	dsDNAphage	4982	5	71.4	0	0.990861	0.0072513
B2|contig_56432	0.98	0.073	0.135	0.433	0.473	0.98	dsDNAphage	12695	2	20	0	0.946379	0.0140683
B2|contig_56520	0.987	0.287	0.105	0.987	0.347	0.987	dsDNAphage	4928	5	62.5	0	0.847324	0.0217161
B2|contig_57634	1	0.627	0.115	0.747	0.96	1	dsDNAphage	5615	3	71.4	0	0.999978	0.000849762
B2|contig_57674	1	0.313	0.43	0.64	0.427	1	dsDNAphage	5990	2	50	0	0.999999	0.000434323
B2|contig_57825	0.947	0.687	0.56	0.673	0.933	0.947	dsDNAphage	7398	0	36.4	0	0.971047	0.0106692
B2|contig_57901	1	0.173	0.155	0.88	0.807	1	dsDNAphage	6897	3	100	0	0.99306	0.00674145
B2|contig_58168	0.947	0.227	0.44	0.747	0.887	0.947	dsDNAphage	5148	2	25	0	0.623646	0.0397311
B2|contig_58457	0.987	0.893	0.135	0.933	0.92	0.987	dsDNAphage	6099	3	62.5	0	0.977422	0.00959287
B2|contig_58661	0.987	0.78	0.255	0.84	0.973	0.987	dsDNAphage	16698	0	41.7	0	0.854344	0.0211874
B2|contig_58856	0.993	0.293	0.13	0.92	0.573	0.993	dsDNAphage	5090	6	100	0	0.999747	0.00222826
B2|contig_59006	0.993	0.627	0.095	0.62	0.58	0.993	dsDNAphage	5231	3	71.4	0	0.790238	0.0261349
B2|contig_59262	1	0.347	0.3	0.387	0.427	1	dsDNAphage	15013	5	52.9	0	0.99586	0.00583503
B2|contig_59639	1	0.493	0.12	0.067	0.133	1	dsDNAphage	43454	5	46.2	0	0.999991	0.000660926
B2|contig_59769	1	0.86	0.14	0.973	0.973	1	dsDNAphage	5317	2	80	0	0.999962	0.00105748
B2|contig_59795	1	0.273	0.17	0.727	0.7	1	dsDNAphage	5529	3	80	0	0.855836	0.0211496
B2|contig_6007	0.993	0.253	0.21	0.213	0.36	0.993	dsDNAphage	35847	4	51.1	0	0.999995	0.000566508
B2|contig_60206	1	0.173	0.365	0.307	0.513	1	dsDNAphage	5438	1	16.7	0	1	0
B2|contig_6030	0.953	0.713	0.34	0.827	0.887	0.953	dsDNAphage	7030	0	30.8	0	0.950805	0.0135018
B2|contig_60835	0.733	0.993	0.075	0.733	0.993	0.993	NCLDV	4800	0	60	0	0.606127	0.0416383
B2|contig_61354	1	0.273	0.145	0.153	0.307	1	dsDNAphage	44872	9	71.4	0	1	0.00026437
B2|contig_61389	1	0.607	0.205	0.913	0.96	1	dsDNAphage	6621	2	60	0	0.997718	0.0048342
B2|contig_621	0.847	0.453	0.015	0.033	0.073	0.847	dsDNAphage	5300	1	9.1	0	0.814463	0.024171
B2|contig_6216	1	0.2	0.16	0.307	0.38	1	dsDNAphage	7273	1	71.4	0	0.801154	0.0251341
B2|contig_62445	0.993	0.053	0.55	0.313	0.307	0.993	dsDNAphage	6297	1	14.3	0	0.73313	0.0303082
B2|contig_62592	1	0.133	0.115	0.967	0.373	1	dsDNAphage	5356	2	75	0	0.760287	0.0286653
B2|contig_62651	0.987	0.967	0.195	0.993	1	1	lavidaviridae	5589	0	57.1	0	0.998558	0.00419216
B2|contig_62816	0.973	0.987	0.255	0.973	0.993	0.993	lavidaviridae	5541	0	50	0	0.988849	0.00764786
B2|contig_6283	1	0.173	0.05	0.86	0.207	1	dsDNAphage	5229	2	44.4	0	0.569728	0.0456983
B2|contig_63330	0.94	0.247	0.205	0.773	0.093	0.94	dsDNAphage	10075	0	30.4	0	0.999983	0.000830878
B2|contig_63416	0.993	0.493	0.485	1	0.98	1	ssDNA	5634	1	66.7	0	0.987676	0.00787446
B2|contig_63456	0.973	0.92	0.18	0.96	0.94	0.973	dsDNAphage	6211	2	75	0	0.999991	0.000623159
B2|contig_6364	1	0.353	0.09	0.5	0.52	1	dsDNAphage	8698	1	87.5	0	0.999414	0.00300249
B2|contig_63689	0.887	0.12	0.105	0.127	0	0.887	dsDNAphage	8247	0	9.5	4.8	0.999747	0.00222826
B2|contig_63693	0.987	0.987	0.1	0.813	0.973	0.987	dsDNAphage	5365	3	75	0	0.757553	0.0288164
B2|contig_63977	0.387	0.287	0.385	0.893	0.987	0.987	lavidaviridae	4705	0	50	0	0.999346	0.00304026
B2|contig_63983	0.987	0.66	0.38	0.92	0.947	0.987	dsDNAphage	6413	2	57.1	0	0.738411	0.0300249
B2|contig_64082	1	0.507	0.165	0.933	0.533	1	dsDNAphage	5144	3	62.5	0	0.994768	0.00615605
B2|contig_64281	1	0.953	0.105	0.66	0.307	1	dsDNAphage	7120	5	76.9	0	0.998897	0.00375784
B2|contig_65325	1	0.34	0.42	0.92	0.953	1	dsDNAphage	5714	2	66.7	0	0.99996	0.00105748
B2|contig_65403	1	0.127	0.245	0.7	0.167	1	dsDNAphage	4940	5	62.5	0	0.558775	0.0470391
B2|contig_65452	1	0.16	0.05	0.86	0.413	1	dsDNAphage	4910	5	83.3	0	0.706367	0.0325931
B2|contig_65476	0.993	0.273	0.395	0.933	0.973	0.993	dsDNAphage	6642	3	36.4	0	1	0
B2|contig_65627	1	0.793	0.3	0.767	0.98	1	dsDNAphage	5748	2	57.1	0	1	0
B2|contig_65746	0.987	0.293	0.035	0.453	0.187	0.987	dsDNAphage	8014	0	50	0	0.732865	0.0303459
B2|contig_66002	0.94	0.447	0.16	0.227	0.18	0.94	dsDNAphage	6225	1	12.5	0	0.999996	0.000547624
B2|contig_66053	1	0.153	0.135	0.407	0.5	1	dsDNAphage	9482	4	91.7	0	0.9991	0.00339905
B2|contig_66317	0.993	0.373	0.13	0.947	0.46	0.993	dsDNAphage	5655	3	71.4	0	0.69025	0.0339716
B2|contig_66858	1	0.62	0.185	0.68	0.853	1	dsDNAphage	4942	2	30	0	0.840232	0.0222071
B2|contig_67086	0.98	0.307	0.055	0.153	0.4	0.98	dsDNAphage	3443	1	16.7	0	0.989155	0.00757232
B2|contig_67125	0.993	0.82	0.03	0.52	0.327	0.993	dsDNAphage	6999	2	54.5	0	0.998468	0.00426769
B2|contig_67405	0.647	0.333	0.91	0.453	0.993	0.993	lavidaviridae	5990	0	28.6	0	0.999475	0.00294584
B2|contig_67409	1	0.213	0.475	0.16	0.52	1	dsDNAphage	6220	1	16.7	0	0.63525	0.0386358
B2|contig_67480	0.993	0.747	0.065	0.513	0.467	0.993	dsDNAphage	9778	3	66.7	0	0.568534	0.0458305
B2|contig_67488	1	0.567	0.475	0.973	0.707	1	dsDNAphage	5553	3	57.1	0	1	0
B2|contig_67855	0.993	0.927	0.415	0.993	1	1	lavidaviridae	5801	0	66.7	0	0.999328	0.00305914
B2|contig_6788	0.993	0.607	0.32	0.813	0.273	0.993	dsDNAphage	6917	1	100	0	1	0.00026437
B2|contig_67932	0.993	0.98	0.095	0.733	1	1	lavidaviridae	4786	0	71.4	0	1	0
B2|contig_68079	0.813	0.267	0.045	0.2	0.24	0.813	dsDNAphage	12177	0	81.2	0	0.864417	0.0205642
B2|contig_68259	1	0.36	0	0.08	0.033	1	dsDNAphage	27117	1	46.8	2.1	0.998995	0.00366342
B2|contig_68290	0.933	0.227	0.145	0.06	0.127	0.933	dsDNAphage	5665	1	11.1	0	1	0.000302138
B2|contig_68456	0.993	0.247	0.115	0.78	0.273	0.993	dsDNAphage	5174	3	57.1	0	0.997433	0.00502304
B2|contig_68584	1	0.333	0.06	0.16	0.493	1	dsDNAphage	9945	4	90	0	0.658244	0.036502
B2|contig_68808	1	0.953	0.17	0.96	1	1	dsDNAphage	5243	2	80	0	0.999987	0.000774228
B2|contig_68907	0.947	0.3	0.35	0.16	0.153	0.947	dsDNAphage	10599	0	25	0	0.564674	0.046397
B2|contig_69275	0.993	0.513	0.03	0.473	0.507	0.993	dsDNAphage	9126	10	81.2	0	0.675605	0.0351235
B2|contig_69404	0.98	0.267	0.17	0.62	0.593	0.98	dsDNAphage	11668	1	15.8	0	0.656492	0.0365964
B2|contig_69408	0.967	0.793	0.225	0.927	0.967	0.967	dsDNAphage	5088	0	62.5	0	0.829919	0.0229625
B2|contig_69705	0.98	0.86	0.255	0.727	0.927	0.98	dsDNAphage	5288	2	80	0	0.999954	0.00109525
B2|contig_70771	1	0.767	0.195	0.633	0.927	1	dsDNAphage	26589	2	40	0	0.996556	0.00549513
B2|contig_70871	0.413	0.893	0.65	0.8	0.887	0.893	NCLDV	5007	0	40	0	0.686049	0.0342737
B2|contig_70976	0.633	0.8	0.46	0.687	0.94	0.94	lavidaviridae	5228	0	22.2	0	0.998024	0.00458872
B2|contig_71513	1	0.593	0.17	0.607	0.567	1	dsDNAphage	8177	4	63.6	0	0.848429	0.0216217
B2|contig_71590	1	0.847	0.065	0.92	0.787	1	dsDNAphage	4980	5	62.5	0	0.996614	0.00549513
B2|contig_71639	1	0.3	0.09	0.233	0.36	1	dsDNAphage	8407	5	83.3	0	0.986466	0.00823325
B2|contig_71884	0.987	0.367	0.06	0.093	0.387	0.987	dsDNAphage	8876	1	15.4	0	0.992065	0.0069114
B2|contig_7207	1	0.48	0.045	0.4	0.3	1	dsDNAphage	11818	2	58.3	0	0.952168	0.0133507
B2|contig_72082	1	0.273	0.545	0.6	0.1	1	dsDNAphage	5321	1	25	0	0.939664	0.0148047
B2|contig_72143	0.993	0.44	0.14	0.667	0.493	0.993	dsDNAphage	4976	4	100	0	0.999953	0.00111413
B2|contig_72463	1	0.407	0.22	0.987	0.98	1	dsDNAphage	5717	2	71.4	0	0.967533	0.0112546
B2|contig_72619	1	0.96	0.51	1	1	1	dsDNAphage	5887	2	57.1	0	0.999999	0.000396556
B2|contig_72732	1	0.96	0.21	0.987	0.987	1	dsDNAphage	5347	2	57.1	0	0.996437	0.0055329
B2|contig_73368	0.993	0.133	0.16	0.707	0.44	0.993	dsDNAphage	6638	4	75	0	0.97499	0.00991389
B2|contig_73570	1	0.167	0.26	0.453	0.12	1	dsDNAphage	11180	1	33.3	0	0.827871	0.0231702
B2|contig_73583	0.993	0.227	0.07	0.727	0.327	0.993	dsDNAphage	7885	0	50	0	1	0.00026437
B2|contig_7362	0.913	0.693	0.11	0.973	0.973	0.973	ssDNA	7337	0	72.7	0	0.959626	0.0124065
B2|contig_7368	1	0.933	0.065	0.987	0.933	1	dsDNAphage	5107	2	75	0	0.999749	0.00222826
B2|contig_73798	1	0.893	0.255	0.987	1	1	dsDNAphage	4886	2	57.1	0	0.631805	0.0389946
B2|contig_73799	1	0.793	0.145	0.8	0.207	1	dsDNAphage	5113	6	75	0	0.903985	0.0174673
B2|contig_73801	1	0.827	0.145	0.9	0.233	1	dsDNAphage	5048	5	63.6	0	0.887172	0.0187703
B2|contig_73994	0.84	0.66	0.025	0.013	0.027	0.84	dsDNAphage	9199	0	25	5	0.955143	0.0130108
B2|contig_74	1	0.96	0.15	0.98	0.973	1	dsDNAphage	5205	2	57.1	0	0.999998	0.000434323
B2|contig_74022	1	0.573	0.02	0.647	0.207	1	dsDNAphage	12227	4	78.9	0	0.653885	0.0367664
B2|contig_74184	1	0.967	0.155	0.973	0.947	1	dsDNAphage	6419	2	75	0	0.999983	0.000830878
B2|contig_74254	1	0.34	0.02	0.713	0.627	1	dsDNAphage	7276	3	60	0	0.978073	0.00953622
B2|contig_74261	1	0.373	0.27	1	1	1	dsDNAphage	5038	2	80	0	0.934559	0.0151824
B2|contig_74273	1	0.307	0.42	0.767	0.92	1	dsDNAphage	5077	1	60	0	0.989827	0.00745902
B2|contig_74490	0.973	0.54	0.275	0.993	0.993	0.993	ssDNA	5584	1	60	0	0.999181	0.00328575
B2|contig_7502	1	0.38	0.03	0.347	0.1	1	dsDNAphage	11229	1	33.3	0	0.999975	0.000868646
B2|contig_75050	1	0.747	0.11	0.893	0.32	1	dsDNAphage	5135	5	62.5	0	0.959887	0.0123876
B2|contig_75290	1	0.307	0.365	0.973	0.693	1	dsDNAphage	5552	3	57.1	0	0.874713	0.0198278
B2|contig_75340	0.987	0.493	0.275	0.847	0.513	0.987	dsDNAphage	5021	5	71.4	0	0.698552	0.0331974
B2|contig_7536	1	0.227	0.19	0.86	0.813	1	dsDNAphage	5211	6	100	0	0.751543	0.0291563
B2|contig_75445	1	0.38	0.06	0.96	0.32	1	dsDNAphage	5075	4	62.5	0	0.562682	0.0465103
B2|contig_75747	1	0.14	0.035	0.933	0.8	1	dsDNAphage	5112	4	71.4	0	0.981145	0.00915855
B2|contig_75830	0.86	0.3	0.265	0.393	0.633	0.86	dsDNAphage	5601	1	16.7	0	0.547186	0.0492484
B2|contig_76050	1	0.667	0.14	0.933	0.453	1	dsDNAphage	4906	5	62.5	0	0.999338	0.00305914
B2|contig_7628	0.867	0.327	0.27	0.827	0.78	0.867	dsDNAphage	6407	0	100	0	0.99721	0.00509857
B2|contig_76312	1	0.153	0.255	0.96	0.473	1	dsDNAphage	5121	4	71.4	0	0.882588	0.0190724
B2|contig_76594	0.88	0.707	0.11	0.047	0.56	0.88	dsDNAphage	5335	1	16.7	0	1	0
B2|contig_76799	1	0.167	0.275	0.213	0.373	1	dsDNAphage	6274	1	16.7	0	0.645095	0.0375217
B2|contig_7694	1	0.247	0.095	0.633	0.233	1	dsDNAphage	9333	1	38.5	0	0.999989	0.000660926
B2|contig_7713	0.36	0.373	0.22	0.647	0.773	0.773	lavidaviridae	5367	0	22.2	0	0.665492	0.0358977
B2|contig_8153	1	0.987	0.255	0.98	0.967	1	dsDNAphage	5698	2	50	0	1	0
B2|contig_8562	1	0.22	0.22	0.727	0.507	1	dsDNAphage	5815	3	75	0	0.654114	0.0367664
B2|contig_8639	1	0.393	0.18	0.94	0.533	1	dsDNAphage	5743	3	55.6	0	0.792979	0.0259083
B2|contig_9157	0.993	0.707	0.085	0.527	0.533	0.993	dsDNAphage	6072	7	70	0	0.985228	0.00849762
B2|contig_9501	1	0.26	0.045	0.993	0.18	1	dsDNAphage	5168	2	37.5	0	0.999998	0.000434323
B2|contig_9736	1	0.787	0.61	0.547	0.96	1	dsDNAphage	29136	3	40	0	0.960121	0.0123688
B2|contig_9802	0.993	0.973	0.14	0.967	0.98	0.993	dsDNAphage	5446	3	62.5	0	0.999977	0.000849762
B2|contig_9964	1	0.107	0.21	0.86	0.313	1	dsDNAphage	5473	3	66.7	0	0.905232	0.0172974
B3|contig_1012	0.953	0.84	0.29	0.627	0.847	0.953	dsDNAphage	6575	2	100	0	0.998108	0.00451318
B3|contig_1035	0.84	0.42	0.345	0.493	0.84	0.84	dsDNAphage	5192	0	8.3	0	0.997444	0.00502304
B3|contig_1037	0.987	0.713	0.06	0.767	0.667	0.987	dsDNAphage	6579	2	77.8	0	0.999815	0.00200166
B3|contig_10395	1	0.107	0.785	0.833	0.587	1	dsDNAphage	5177	1	28.6	0	0.999999	0.000415439
B3|contig_10582	0.953	0.347	0.05	0.473	0.193	0.953	dsDNAphage	5942	0	64.3	0	0.999938	0.00132185
B3|contig_1075	0.973	0.807	0.915	0.907	0.827	0.973	dsDNAphage	4915	2	50	0	1	0
B3|contig_10848	1	0.58	0.025	0.22	0.487	1	dsDNAphage	11649	2	80	0	0.688701	0.0340471
B3|contig_10958	1	0.6	0.075	0.44	0.7	1	dsDNAphage	13565	2	78.6	0	0.999999	0.000396556
B3|contig_11297	0.987	0.687	0.345	0.933	0.933	0.987	dsDNAphage	9562	0	20	0	0.991172	0.00719465
B3|contig_11346	1	0.233	0.12	0.247	0.287	1	dsDNAphage	14476	4	42.1	0	0.999418	0.00300249
B3|contig_11725	0.993	0.967	0.255	0.86	0.873	0.993	dsDNAphage	5832	3	50	0	0.982335	0.00895083
B3|contig_12111	0.987	0.2	0.25	0.447	0.133	0.987	dsDNAphage	5883	0	41.2	0	0.999831	0.00196389
B3|contig_12305	0.993	0.493	0.055	0.153	0.313	0.993	dsDNAphage	5837	1	62.5	0	1	0.000302138
B3|contig_1232	1	0.387	0.11	0.94	0.487	1	dsDNAphage	5496	2	71.4	0	0.992374	0.00685475
B3|contig_1256	0.967	0.567	0.23	0.267	0.887	0.967	dsDNAphage	7575	1	40	0	0.95379	0.013143
B3|contig_12574	0.927	0.7	0.9	0.64	0.973	0.973	lavidaviridae	6824	0	25	0	0.999025	0.00355012
B3|contig_12776	1	0.28	0.125	0.873	0.467	1	dsDNAphage	5412	3	62.5	0	0.660645	0.0362187
B3|contig_130	0.973	0.28	0.115	0.853	0.307	0.973	dsDNAphage	5147	0	60	0	0.999999	0.000358788
B3|contig_13315	0.993	0.293	0.06	0.047	0.273	0.993	dsDNAphage	38827	1	39.5	0	0.766294	0.028061
B3|contig_13470	0.453	0.827	0.695	0.94	1	1	lavidaviridae	5769	0	25	0	0.980271	0.00925296
B3|contig_13667	0.88	0.78	0.225	0.04	0.573	0.88	dsDNAphage	5000	1	16.7	0	0.960787	0.0122366
B3|contig_13683	0.987	0.733	0.695	0.927	0.94	0.987	dsDNAphage	7122	1	17.6	0	0.999898	0.00164287
B3|contig_13778	0.967	0.307	0.015	0.42	0.127	0.967	dsDNAphage	5256	0	50	0	0.556285	0.0475111
B3|contig_13879	0.987	0.253	0.38	0.513	0.613	0.987	dsDNAphage	5039	1	50	0	1	0
B3|contig_1407	0.993	0.567	0.055	0.52	0.953	0.993	dsDNAphage	6583	3	40	0	0.993964	0.00645819
B3|contig_1444	0.94	0.24	0.14	0.673	0.393	0.94	dsDNAphage	7413	0	66.7	0	0.715723	0.0317622
B3|contig_14495	0.993	0.793	0.075	0.813	0.98	0.993	dsDNAphage	40631	12	50	0	0.734342	0.0302326
B3|contig_1450	1	0.293	0.075	0.92	0.307	1	dsDNAphage	4848	5	71.4	0	0.570214	0.0456417
B3|contig_14830	0.98	0.747	0.39	0.68	0.873	0.98	dsDNAphage	6149	2	66.7	0	0.999891	0.00173729
B3|contig_14930	0.993	0.653	0.015	0.087	0.46	0.993	dsDNAphage	21168	8	44.4	2.8	0.731939	0.0304026
B3|contig_15070	1	0.22	0.385	1	0.727	1	dsDNAphage	5510	3	100	0	0.817919	0.0238878
B3|contig_15109	1	0.82	0.23	0.847	0.9	1	dsDNAphage	5765	2	44.4	0	0.999886	0.00175617
B3|contig_15313	0.993	0.84	0.1	0.8	0.987	0.993	dsDNAphage	7348	5	46.7	0	0.999854	0.00190724
B3|contig_15515	0.993	0.207	0.175	0.773	0.48	0.993	dsDNAphage	5052	3	83.3	0	0.990554	0.00727019
B3|contig_15783	1	0.867	0.115	0.967	0.967	1	dsDNAphage	5318	2	85.7	0	0.926087	0.0158811
B3|contig_15949	1	0.187	0.345	0.947	0.873	1	dsDNAphage	5455	4	83.3	0	0.59853	0.0424881
B3|contig_15973	1	0.433	0.005	0.06	0.573	1	dsDNAphage	38938	11	48.4	1.6	0.989439	0.00755344
B3|contig_16049	0.72	0.353	0.13	0.66	0.553	0.72	dsDNAphage	5469	0	30.8	0	0.958683	0.0125576
B3|contig_16192	1	0.38	0.57	0.947	0.967	1	dsDNAphage	6165	2	50	0	1	0.00026437
B3|contig_16542	0.353	0.973	0.305	0.493	0.98	0.98	lavidaviridae	4914	0	40	0	0.836766	0.0225281
B3|contig_16682	1	0.833	0.155	0.76	0.72	1	dsDNAphage	7018	3	80	0	0.999743	0.00224715
B3|contig_16737	0.567	0.48	0.28	1	0.94	1	ssDNA	5017	0	100	0	0.891222	0.0183549
B3|contig_16753	0.987	0.9	0.21	0.96	1	1	lavidaviridae	5718	0	66.7	0	1	0.000283254
B3|contig_16978	0.987	0.84	0.31	0.827	0.927	0.987	dsDNAphage	4964	0	17.6	0	0.815567	0.0240766
B3|contig_17105	1	0.173	0.44	0.413	0.407	1	dsDNAphage	8929	2	30	0	0.999481	0.00294584
B3|contig_17140	1	0.233	0.135	0.233	0.2	1	dsDNAphage	18502	1	18.5	0	1	0
B3|contig_17299	1	0.26	0.285	0.747	0.96	1	dsDNAphage	7561	4	75	0	0.633251	0.0388436
B3|contig_17609	0.947	0.1	0.145	0.173	0.013	0.947	dsDNAphage	9801	0	11.1	3.7	0.999353	0.00304026
B3|contig_17703	1	0.6	0.285	0.667	0.9	1	dsDNAphage	5429	3	100	0	0.999697	0.00234157
B3|contig_17711	0.513	0.133	0.01	0.013	0.1	0.513	dsDNAphage	5305	0	20	10	0.656492	0.0365964
B3|contig_1778	0.993	0.873	0.215	0.673	0.793	0.993	dsDNAphage	6026	1	40	0	0.997006	0.00530629
B3|contig_18008	0.993	0.533	0.045	0.713	0.093	0.993	dsDNAphage	10121	0	34.8	0	0.999996	0.000528741
B3|contig_18097	0.953	0.78	0.36	0.76	0.193	0.953	dsDNAphage	5159	0	20	0	1	0.000283254
B3|contig_18350	0.993	0.373	0.205	0.967	0.94	0.993	dsDNAphage	5584	2	66.7	0	0.999181	0.00328575
B3|contig_1837	1	0.387	0.13	0.36	0.853	1	dsDNAphage	8810	2	64.7	0	0.928319	0.01573
B3|contig_18377	1	0.127	0.385	0.853	0.233	1	dsDNAphage	7716	2	16.7	0	0.999998	0.000434323
B3|contig_18521	0.993	0.04	0	0.04	0.04	0.993	dsDNAphage	10509	5	68.8	6.2	0.806547	0.0247186
B3|contig_18524	0.98	0.707	0.06	0.167	0.073	0.98	dsDNAphage	8718	1	34.6	3.8	0.999594	0.00266259
B3|contig_18708	1	0.473	0.15	0.767	0.353	1	dsDNAphage	5569	3	100	0	0.604662	0.0417139
B3|contig_18738	1	0.56	0.17	0.98	0.96	1	dsDNAphage	5481	2	57.1	0	0.999997	0.000490974
B3|contig_18913	0.98	0.593	0.045	0.18	0.487	0.98	dsDNAphage	8925	2	66.7	0	0.68561	0.0342737
B3|contig_18915	1	0.693	0.255	0.62	0.493	1	dsDNAphage	5499	3	83.3	0	0.9981	0.00451318
B3|contig_18987	0.993	0.393	0.585	0.567	0.98	0.993	dsDNAphage	16297	1	25	0	0.999965	0.00105748
B3|contig_19072	0.973	0.987	0.185	0.82	0.853	0.987	NCLDV	5278	0	66.7	0	0.999995	0.000566508
B3|contig_1910	0.98	0.96	0.2	0.773	0.84	0.98	dsDNAphage	5587	2	66.7	0	0.999949	0.0011519
B3|contig_19120	0.993	0.853	0.19	0.773	0.827	0.993	dsDNAphage	5445	4	66.7	0	0.9849	0.00857316
B3|contig_19642	0.987	0.38	0.12	0.7	0.36	0.987	dsDNAphage	9771	3	28.6	0	0.96518	0.0115756
B3|contig_19696	1	0.327	0.17	0.3	0.58	1	dsDNAphage	10667	6	66.7	0	0.982956	0.00887529
B3|contig_19726	1	0.48	0.095	0.7	0.433	1	dsDNAphage	5408	3	60	0	0.992516	0.00683586
B3|contig_19789	1	0.4	0.205	0.853	0.86	1	dsDNAphage	5244	4	100	0	0.958286	0.0125765
B3|contig_19836	0.993	0.533	0.045	0.36	0.447	0.993	dsDNAphage	8227	4	53.8	0	0.986836	0.00811995
B3|contig_20078	1	1	0.445	1	1	1	dsDNAphage	6024	2	62.5	0	0.999994	0.000566508
B3|contig_20133	0.973	0.28	0.3	0.653	0.56	0.973	dsDNAphage	7735	0	37.5	0	0.899106	0.0177128
B3|contig_20151	1	0.787	0	0.013	0.02	1	dsDNAphage	17973	1	18.2	3	0.986099	0.00832767
B3|contig_20293	0.98	0.62	0.225	0.353	0.087	0.98	dsDNAphage	6447	0	22.2	0	0.984799	0.00857316
B3|contig_20358	0.973	0.147	0	0.06	0.027	0.973	dsDNAphage	8558	2	33.3	8.3	0.92288	0.0160511
B3|contig_20502	1	0.267	0.04	0.133	0.08	1	dsDNAphage	65141	24	59.8	0	0.838429	0.0224148
B3|contig_20517	1	0.267	0.07	0.587	0.52	1	dsDNAphage	8573	3	58.3	0	0.954856	0.0130486
B3|contig_20521	0.947	0.327	0.025	0.127	0.28	0.947	dsDNAphage	20794	0	25.8	0	0.587493	0.0437155
B3|contig_20672	0.987	0.84	0.175	0.9	0.993	0.993	lavidaviridae	5134	0	37.5	0	0.680242	0.0348214
B3|contig_20731	0.993	0.64	0.14	0.627	0.847	0.993	dsDNAphage	8659	2	88.9	0	1	0.000283254
B3|contig_20780	1	0.393	0.04	0.027	0.1	1	dsDNAphage	17054	2	48	0	0.982653	0.00895083
B3|contig_20996	0.993	0.667	0.5	0.773	0.42	0.993	dsDNAphage	5453	1	25	0	0.999995	0.000547624
B3|contig_21015	0.993	0.727	0.485	1	0.993	1	ssDNA	5920	1	66.7	0	0.99794	0.00464537
B3|contig_21090	0.993	0.3	0.22	0.333	0.313	0.993	dsDNAphage	6361	1	11.1	0	0.99868	0.00402221
B3|contig_21423	0.96	0.307	0.25	0.24	0.093	0.96	dsDNAphage	8492	1	9.1	0	1	0.000302138
B3|contig_21648	0.953	0.093	0.04	0.06	0.173	0.953	dsDNAphage	20566	1	7.1	0	0.999998	0.000434323
B3|contig_2173	1	0.76	0.16	0.853	0.4	1	dsDNAphage	5532	3	85.7	0	0.988958	0.00761009
B3|contig_21744	0.587	0.767	0.465	0.693	0.947	0.947	lavidaviridae	5070	0	28.6	0	0.999991	0.000660926
B3|contig_21753	0.88	0.727	0.01	0.013	0.04	0.88	dsDNAphage	13941	0	65.2	4.3	0.99736	0.00506081
B3|contig_21946	1	0.293	0.04	0.093	0.26	1	dsDNAphage	19702	1	17.6	0	0.829091	0.023038
B3|contig_22038	0.987	0.3	0.365	0.093	0.633	0.987	dsDNAphage	5972	1	25	0	0.998509	0.00422993
B3|contig_22122	0.98	0.813	0.04	0.127	0.353	0.98	dsDNAphage	7201	1	58.3	0	0.698762	0.0331596
B3|contig_22146	1	0.48	0.23	0.6	0.607	1	dsDNAphage	6656	4	75	0	0.999599	0.0026437
B3|contig_22552	0.993	0.747	0.13	0.46	0.753	0.993	dsDNAphage	8674	3	60	0	0.928377	0.0157112
B3|contig_22707	0.98	0.453	0.035	0.293	0.22	0.98	dsDNAphage	8932	0	58.8	0	1	0
B3|contig_23184	1	0.447	0.25	0.553	0.867	1	dsDNAphage	7270	2	75	0	0.999264	0.00315356
B3|contig_23397	1	0.167	0.265	0.167	0.493	1	dsDNAphage	6274	1	16.7	0	0.635251	0.0386358
B3|contig_23562	1	0.9	0.12	0.82	0.947	1	dsDNAphage	5534	3	55.6	0	0.861523	0.0207153
B3|contig_23590	0.993	0.287	0.08	0.14	0.073	0.993	dsDNAphage	8051	2	30.8	0	1	0.00026437
B3|contig_2360	1	0.28	0.16	0.3	0.113	1	dsDNAphage	11114	0	31	0	0.990448	0.00728907
B3|contig_23674	0.993	0.107	0.005	0.087	0.007	0.993	dsDNAphage	13693	3	25.8	3.2	0.801494	0.0250963
B3|contig_23676	1	0.147	0.01	0.127	0.1	1	dsDNAphage	5676	3	90	10	0.947976	0.0139172
B3|contig_24022	1	0.447	0.21	0.8	0.453	1	dsDNAphage	5276	2	66.7	0	0.648215	0.0372573
B3|contig_24411	0.967	0.253	0.205	0.587	0.347	0.967	dsDNAphage	10971	0	57.9	0	1	0
B3|contig_24439	0.92	0.273	0.07	0.127	0.76	0.92	dsDNAphage	10012	0	40	0	0.878576	0.0193557
B3|contig_24832	1	0.18	0.335	0.273	0.08	1	dsDNAphage	15063	1	16	0	0.967471	0.0112546
B3|contig_24914	1	0.153	0.14	0.88	0.32	1	dsDNAphage	7579	1	61.5	0	0.991026	0.00723242
B3|contig_2500	1	0.333	0.085	0.853	0.687	1	dsDNAphage	5261	2	70	0	0.99991	0.00156734
B3|contig_25132	1	0.367	0.27	0.9	0.607	1	dsDNAphage	5204	0	66.7	0	0.999903	0.00156734
B3|contig_2517	0.98	0.92	0.05	0.96	0.287	0.98	dsDNAphage	7043	0	60	0	0.999982	0.000830878
B3|contig_2519	0.86	0.86	0.34	0.02	0.793	0.86	dsDNAphage	6529	1	25	0	0.866377	0.0203754
B3|contig_25410	0.987	0.513	0.135	0.787	0.593	0.987	dsDNAphage	5182	0	71.4	0	0.984944	0.00855427
B3|contig_25411	1	0.753	0.145	0.973	0.973	1	dsDNAphage	5380	2	80	0	1	0
B3|contig_2544	0.987	0.393	0.085	0.467	0.32	0.987	dsDNAphage	6951	4	63.6	0	0.999801	0.00202055
B3|contig_25455	1	0.273	0.115	0.8	0.94	1	dsDNAphage	13155	1	53.6	0	0.991961	0.00694917
B3|contig_25515	1	0.36	0.05	0.833	0.333	1	dsDNAphage	4971	2	44.4	0	0.983824	0.00874311
B3|contig_25615	0.993	0.48	0.05	0.34	0.22	0.993	dsDNAphage	30225	4	15.3	0	0.964167	0.0116889
B3|contig_25697	0.92	0.627	0.06	0.4	0.327	0.92	dsDNAphage	6233	0	40	0	0.99998	0.000830878
B3|contig_25753	1	0.14	0.015	0.02	0.027	1	dsDNAphage	5106	4	62.5	12.5	0.999735	0.00224715
B3|contig_2598	0.993	0.573	0.3	0.127	0.273	0.993	dsDNAphage	8098	1	45.5	0	0.880985	0.0191669
B3|contig_26269	0.973	0.76	0.035	0.233	0.787	0.973	dsDNAphage	6831	0	35	5	0.999045	0.00351235
B3|contig_26382	0.98	0.633	0.04	0.553	0.54	0.98	dsDNAphage	5601	2	37.5	0	1	0.00026437
B3|contig_26384	1	0.967	0.155	0.973	0.947	1	dsDNAphage	6419	2	75	0	0.999984	0.000811995
B3|contig_26634	1	0.847	0.305	0.92	0.973	1	dsDNAphage	6144	2	40	0	0.999709	0.00228492
B3|contig_26948	1	0.54	0.275	0.973	0.987	1	dsDNAphage	5505	2	57.1	0	0.788973	0.0262104
B3|contig_27234	1	0.893	0.24	0.993	0.987	1	dsDNAphage	6330	3	50	0	0.999928	0.00143515
B3|contig_27793	0.38	0.72	0.16	0.533	0.867	0.867	lavidaviridae	11171	0	35.3	0	1	0
B3|contig_27926	0.933	0.353	0.06	0.68	0.227	0.933	dsDNAphage	14876	0	50	0	0.812836	0.0242277
B3|contig_28048	0.92	0.867	0.075	0.02	0.627	0.92	dsDNAphage	10325	0	47.1	5.9	0.98552	0.00844097
B3|contig_2824	1	0.493	0.15	0.84	0.64	1	dsDNAphage	6612	7	100	0	0.999884	0.00175617
B3|contig_28259	0.993	0.973	0.265	0.993	0.973	0.993	dsDNAphage	5598	2	50	0	0.999999	0.000396556
B3|contig_28326	0.993	0.953	0.24	0.8	0.927	0.993	dsDNAphage	5243	3	83.3	0	0.99991	0.00156734
B3|contig_28806	1	0.62	0.09	0.2	0.473	1	dsDNAphage	19719	5	71.4	0	0.999999	0.000434323
B3|contig_2881	1	0.84	0.195	0.947	0.96	1	dsDNAphage	5266	3	83.3	0	0.819664	0.0237556
B3|contig_28913	1	0.293	0.24	0.62	0.533	1	dsDNAphage	5595	2	50	0	0.979367	0.00938515
B3|contig_28978	1	0.333	0	0.073	0.007	1	dsDNAphage	26809	1	22.4	2	0.89468	0.0180716
B3|contig_29063	1	0.627	0.18	0.947	0.993	1	dsDNAphage	5360	2	66.7	0	0.995438	0.0059861
B3|contig_29138	1	0.507	0.005	0.62	0.273	1	dsDNAphage	6216	1	50	0	0.852009	0.0213762
B3|contig_2936	0.96	0.553	0.155	0.1	0.087	0.96	dsDNAphage	19532	0	41.9	0	0.999962	0.00105748
B3|contig_30422	0.987	0.993	0.3	0.993	0.947	0.993	NCLDV	5905	1	50	0	0.996071	0.00574061
B3|contig_30797	0.893	0.453	0.185	0.113	0.02	0.893	dsDNAphage	6803	0	15.4	0	0.934562	0.0151824
B3|contig_30878	0.96	0.193	0.015	0.093	0.747	0.96	dsDNAphage	5882	4	45.5	9.1	0.946945	0.0140683
B3|contig_30884	1	0.353	0.09	0.22	0.353	1	dsDNAphage	5036	2	71.4	0	0.999172	0.00332351
B3|contig_30948	0.94	0.44	0.11	0.593	0.193	0.94	dsDNAphage	13595	0	17.4	0	0.996237	0.00568396
B3|contig_30956	1	0.553	0.08	0.387	0.16	1	dsDNAphage	10208	3	60.9	0	0.997433	0.00502304
B3|contig_311	0.727	0.3	0.195	0.467	0.493	0.727	dsDNAphage	4911	0	80	0	1	0
B3|contig_31166	0.993	0.18	0.41	0.993	0.713	0.993	dsDNAphage	5361	3	57.1	0	0.996139	0.00570285
B3|contig_31249	1	0.233	0.29	0.08	0.167	1	dsDNAphage	16285	1	11.1	0	0.981717	0.00902636
B3|contig_31266	0.293	0.667	0.215	0.393	0.847	0.847	lavidaviridae	4736	0	33.3	0	0.999952	0.0011519
B3|contig_31388	1	0.3	0.3	0.4	0.427	1	dsDNAphage	13395	2	41.7	0	0.995928	0.00581615
B3|contig_31462	1	0.133	0.52	0.58	0.293	1	dsDNAphage	9743	1	25	0	1	0
B3|contig_31650	1	0.473	0.025	0.153	0.207	1	dsDNAphage	13757	3	63.6	0	0.546574	0.0494562
B3|contig_31783	1	0.167	0.11	0.26	0.313	1	dsDNAphage	25473	2	26.7	0	0.996716	0.00541959
B3|contig_31836	1	0.267	0.005	0.14	0.687	1	dsDNAphage	21880	4	50	2.5	0.865798	0.0203754
B3|contig_319	0.993	0.973	0.37	0.973	0.993	0.993	dsDNAphage	6088	2	50	0	0.801599	0.0250963
B3|contig_32025	1	0.273	0.24	0.447	0.173	1	dsDNAphage	7639	1	37.5	0	1	0.000283254
B3|contig_32034	0.767	0.18	0.03	0.147	0.113	0.767	dsDNAphage	8432	0	10	5	0.999988	0.00073646
B3|contig_32201	0.993	0.053	0.6	0.34	0.26	0.993	dsDNAphage	6369	1	12.5	0	0.728884	0.0307236
B3|contig_32241	1	0.267	0.315	0.767	0.613	1	dsDNAphage	7496	4	75	0	0.999929	0.00143515
B3|contig_32502	1	0.173	0.035	0.26	0.5	1	dsDNAphage	12253	6	66.7	0	0.913936	0.0167309
B3|contig_32762	1	0.24	0.185	0.3	0.513	1	dsDNAphage	10984	1	53.8	0	0.872086	0.01996
B3|contig_32869	1	0.233	0.12	0.733	0.36	1	dsDNAphage	5316	3	83.3	0	0.78421	0.026607
B3|contig_32908	0.947	0.86	0.235	0.367	0.1	0.947	dsDNAphage	5489	0	27.3	0	0.938982	0.0148992
B3|contig_33241	1	0.293	0.14	0.373	0.347	1	dsDNAphage	14288	4	77.8	0	0.999813	0.00202055
B3|contig_33364	0.6	0.693	0.27	0.253	0.647	0.693	NCLDV	5848	0	33.3	0	0.947467	0.0140305
B3|contig_33740	0.78	0.84	0.245	0.92	0.993	0.993	lavidaviridae	5123	0	42.9	0	0.980223	0.00925296
B3|contig_33911	0.82	0.613	0.3	0.647	0.187	0.82	dsDNAphage	6271	0	25	0	0.807043	0.0247186
B3|contig_34151	1	0.2	0.09	0.52	0.2	1	dsDNAphage	5673	4	77.8	0	0.999936	0.00132185
B3|contig_3426	0.987	0.22	0.21	0.66	0.453	0.987	dsDNAphage	5532	3	85.7	0	0.654511	0.0367475
B3|contig_34490	0.993	0.52	0.24	0.973	0.96	0.993	dsDNAphage	5914	2	57.1	0	0.998474	0.00426769
B3|contig_34688	0.467	0.793	0.66	0.967	0.993	0.993	lavidaviridae	5791	0	25	0	0.550531	0.0486819
B3|contig_34927	1	0.647	0.03	0.9	0.333	1	dsDNAphage	10104	2	66.7	0	0.93475	0.0151824
B3|contig_35031	1	0.78	0.035	0.1	0.233	1	dsDNAphage	67041	7	67.1	0	0.999692	0.00236045
B3|contig_35071	1	0.207	0.27	0.693	0.527	1	dsDNAphage	6876	3	100	0	0.99444	0.0062127
B3|contig_35175	1	0.653	0.125	0.94	0.453	1	dsDNAphage	4905	5	62.5	0	0.885372	0.0188647
B3|contig_35177	0.94	0.213	0.31	0.307	0.04	0.94	dsDNAphage	6407	0	30.8	0	1	0.000283254
B3|contig_35318	0.953	0.22	0.025	0.213	0.093	0.953	dsDNAphage	5970	0	20	0	1	0.00026437
B3|contig_3545	1	0.533	0.22	0.98	0.987	1	dsDNAphage	5764	2	57.1	0	0.995193	0.00600499
B3|contig_35574	0.987	0.26	0.05	0.2	0.373	0.987	dsDNAphage	11558	2	78.6	0	0.925566	0.0159
B3|contig_35833	0.56	0.807	0.545	0.86	0.94	0.94	lavidaviridae	5224	0	42.9	0	0.999999	0.000415439
B3|contig_36006	1	0.38	0.035	0.42	0.207	1	dsDNAphage	17037	1	55.6	0	0.999826	0.00198278
B3|contig_36441	1	0.813	0.19	0.9	0.92	1	dsDNAphage	6715	3	100	0	0.579159	0.0445653
B3|contig_36475	0.993	0.233	0.11	0.273	0.193	0.993	dsDNAphage	5682	0	18.8	0	1	0
B3|contig_36477	0.993	0.913	0.15	0.347	0.413	0.993	dsDNAphage	7204	2	57.1	0	0.999448	0.00296473
B3|contig_36528	0.987	0.92	0.41	0.987	0.953	0.987	dsDNAphage	5473	2	66.7	0	0.855439	0.0211496
B3|contig_36754	1	0.253	0.145	0.58	0.587	1	dsDNAphage	5024	3	83.3	0	0.617773	0.0402787
B3|contig_3680	0.973	0.98	0.205	0.773	0.96	0.98	NCLDV	8154	0	100	0	0.989108	0.00757232
B3|contig_36828	0.993	0.333	0.08	0.74	0.373	0.993	dsDNAphage	5095	1	42.9	0	0.999973	0.000887529
B3|contig_37214	0.993	0.573	0.025	0.22	0.14	0.993	dsDNAphage	7942	1	71.4	0	0.657982	0.0365209
B3|contig_37451	1	0.587	0.235	0.84	0.907	1	dsDNAphage	5850	3	83.3	0	0.999891	0.00173729
B3|contig_37591	0.987	0.54	0.26	0.98	0.933	0.987	dsDNAphage	5204	3	71.4	0	0.999991	0.000623159
B3|contig_38162	0.567	0.7	0.54	0.967	1	1	lavidaviridae	8687	0	25	0	0.996071	0.00574061
B3|contig_38340	1	0.993	0.18	0.927	0.993	1	dsDNAphage	5518	2	66.7	0	0.568534	0.0458305
B3|contig_38855	0.993	0.853	0.06	0.527	0.367	0.993	dsDNAphage	7501	8	90	0	0.661887	0.0361243
B3|contig_39238	0.953	0.573	0.045	0.393	0.947	0.953	dsDNAphage	13871	3	43.8	0	0.913765	0.0167309
B3|contig_39279	0.707	0.88	0.17	0.387	0.9	0.9	lavidaviridae	5091	0	83.3	0	0.736744	0.0300249
B3|contig_39828	0.96	0.42	0.03	0.84	0.193	0.96	dsDNAphage	7077	0	50	0	0.770578	0.0277778
B3|contig_4009	0.953	0.173	0.17	0.767	0.727	0.953	dsDNAphage	5587	0	33.3	0	0.829395	0.0230191
B3|contig_40222	0.967	0.36	0.16	0.633	0.493	0.967	dsDNAphage	5890	0	37.5	0	0.941223	0.0146914
B3|contig_40286	0.693	0.153	0.255	0.94	0.987	0.987	lavidaviridae	5283	0	60	0	0.556285	0.0475111
B3|contig_40315	0.987	0.793	0.33	0.947	0.907	0.987	dsDNAphage	5581	2	44.4	0	0.99994	0.00124632
B3|contig_40512	0.987	0.487	0.085	0.953	0.307	0.987	dsDNAphage	5587	2	33.3	0	0.96488	0.0116323
B3|contig_40775	1	0.313	0.18	0.487	0.427	1	dsDNAphage	6461	1	66.7	0	0.999999	0.000415439
B3|contig_4146	0.967	0.287	0.025	0.073	0.113	0.967	dsDNAphage	6574	1	54.5	0	0.620441	0.0400144
B3|contig_41577	1	0.253	0.005	0.02	0.113	1	dsDNAphage	10486	4	42.9	7.1	0.941714	0.0145781
B3|contig_41630	1	0.893	0.225	0.98	0.973	1	dsDNAphage	5026	2	66.7	0	0.999977	0.000849762
B3|contig_41969	1	1	0.32	0.54	1	1	dsDNAphage	7500	1	75	0	1	0
B3|contig_42404	0.927	0.713	0.24	0.2	0.62	0.927	dsDNAphage	5144	1	20	0	0.970121	0.0107637
B3|contig_42437	1	0.493	0.19	0.707	0.147	1	dsDNAphage	4807	5	75	0	0.793151	0.0258894
B3|contig_42440	0.993	0.527	0.245	0.913	0.56	0.993	dsDNAphage	5573	3	66.7	0	0.852009	0.0213762
B3|contig_43019	0.987	0.66	0.08	0.72	0.733	0.987	dsDNAphage	7103	2	77.8	0	0.988618	0.00774228
B3|contig_43087	0.433	0.7	0.62	0.98	0.927	0.98	ssDNA	4912	1	33.3	0	0.999749	0.00222826
B3|contig_44615	0.907	0.76	0.31	0.153	0.587	0.907	dsDNAphage	5646	1	25	0	0.970822	0.0106692
B3|contig_44625	0.78	0.9	0.29	0.56	0.927	0.927	lavidaviridae	4934	0	85.7	0	0.946979	0.0140683
B3|contig_44827	1	0.18	0.19	0.627	0.513	1	dsDNAphage	7135	5	77.8	0	0.992673	0.00681698
B3|contig_45003	1	0.707	0.205	0.893	0.98	1	dsDNAphage	5215	3	71.4	0	1	0.000283254
B3|contig_45026	1	0.113	0.02	0.04	0.067	1	dsDNAphage	7441	3	83.3	16.7	0.903918	0.0174673
B3|contig_4528	0.98	0.4	0.09	0.66	0.247	0.98	dsDNAphage	7857	0	58.8	0	0.972879	0.010216
B3|contig_45362	1	0.687	0.06	0.487	0.22	1	dsDNAphage	9272	2	42.9	0	0.925305	0.0159189
B3|contig_45659	1	0.86	0.225	0.393	0.88	1	dsDNAphage	27465	4	78.3	0	0.999692	0.00236045
B3|contig_45671	1	0.167	0.085	0.46	0.273	1	dsDNAphage	6159	3	75	0	0.654948	0.0367097
B3|contig_45998	1	0.713	0.2	1	0.973	1	dsDNAphage	5376	2	57.1	0	0.999719	0.00228492
B3|contig_46245	0.913	0.62	0.23	0.667	0.847	0.913	dsDNAphage	6497	0	83.3	0	1	0.000283254
B3|contig_46297	1	0.687	0.135	0.273	0.647	1	dsDNAphage	8815	8	76.9	0	0.985795	0.0084032
B3|contig_465	0.873	0.967	0.34	0.953	1	1	lavidaviridae	5339	0	66.7	0	0.98743	0.00796888
B3|contig_47647	0.993	0.34	0.055	0.073	0.333	0.993	dsDNAphage	10423	2	70	0	0.772912	0.0275134
B3|contig_4765	1	0.327	0.295	0.613	0.4	1	dsDNAphage	6821	3	57.1	0	0.999981	0.000830878
B3|contig_48977	0.993	0.44	0.025	0.187	0.267	0.993	dsDNAphage	9585	4	63.6	0	0.778729	0.0269847
B3|contig_49517	0.787	0.727	0.115	0.193	0.213	0.787	dsDNAphage	6184	0	12.5	0	0.983119	0.00887529
B3|contig_49678	1	0.993	0.255	0.907	0.927	1	dsDNAphage	6007	1	75	0	0.820947	0.0236045
B3|contig_49691	0.993	0.167	0.255	1	0.2	1	ssDNA	1485	0	75	0	0.984278	0.00868646
B3|contig_4976	0.993	0.987	0.165	0.893	1	1	lavidaviridae	5230	0	75	0	0.954856	0.0130486
B3|contig_49790	1	0.467	0.035	0.127	0.253	1	dsDNAphage	12495	4	64.3	0	1	0.000283254
B3|contig_498	0.92	0.747	0.125	0.14	0.133	0.92	dsDNAphage	9329	0	28.6	0	0.998493	0.00422993
B3|contig_50136	0.987	0.507	0.015	0.527	0.24	0.987	dsDNAphage	7203	3	88.9	0	0.998927	0.00373895
B3|contig_50149	0.993	0.673	0.455	0.633	0.953	0.993	dsDNAphage	25713	8	47.2	0	0.986766	0.00815772
B3|contig_50702	0.8	0.34	0.685	0.747	0.713	0.8	dsDNAphage	5373	0	50	0	1	0.00026437
B3|contig_50932	0.993	0.127	0	0.113	0.067	0.993	dsDNAphage	11631	3	52.2	4.3	0.879417	0.019299
B3|contig_51040	0.993	0.307	0.18	1	0.453	1	ssDNA	4211	1	83.3	0	0.803583	0.0249264
B3|contig_51255	0.453	0.753	0.135	0.56	0.787	0.787	lavidaviridae	6346	0	18.2	0	1	0
B3|contig_5210	1	0.407	0.035	0.06	0.12	1	dsDNAphage	14173	2	29.6	0	0.971947	0.0104993
B3|contig_52123	0.96	0.473	0.18	0.193	0.073	0.96	dsDNAphage	5698	0	46.2	0	0.960797	0.0122366
B3|contig_52548	1	0.927	0.155	1	0.947	1	dsDNAphage	5190	2	100	0	0.981709	0.00902636
B3|contig_5300	1	0.247	0.2	0.073	0.24	1	dsDNAphage	6608	3	55.6	0	0.997872	0.00470202
B3|contig_53500	0.993	0.867	0.265	0.767	0.9	0.993	dsDNAphage	5570	2	44.4	0	0.999966	0.00105748
B3|contig_53735	0.92	0.9	0.3	0.72	0.793	0.92	dsDNAphage	5250	0	66.7	0	0.8491	0.0215651
B3|contig_5421	0.953	0.333	0.04	0.427	0.433	0.953	dsDNAphage	7384	0	64.3	0	0.638859	0.0382393
B3|contig_54483	0.387	0.653	0	0.06	0.667	0.667	lavidaviridae	8899	0	62.5	12.5	0.941511	0.0146159
B3|contig_54574	0.993	0.873	0.205	0.933	0.947	0.993	dsDNAphage	7735	0	33.3	0	0.96589	0.0115001
B3|contig_54730	1	0.3	0.045	0.813	0.253	1	dsDNAphage	4923	2	77.8	0	0.620225	0.0400332
B3|contig_550	0.953	0.213	0.065	0.133	0.107	0.953	dsDNAphage	8875	0	20	0	0.971949	0.0104993
B3|contig_55366	0.987	0.927	0.13	0.993	0.927	0.993	ssDNA	5369	1	66.7	0	0.999978	0.000849762
B3|contig_5577	0.993	0.473	0.01	0.113	0.107	0.993	dsDNAphage	36267	4	22.4	0	0.982411	0.00895083
B3|contig_55834	1	0.073	0	0.06	0.033	1	dsDNAphage	43785	11	52.1	4.1	0.544617	0.0497772
B3|contig_55973	0.98	0.96	0.305	0.987	0.987	0.987	ssDNA	5532	1	50	0	0.99695	0.00530629
B3|contig_56061	0.98	0.247	0.085	0.46	0.353	0.98	dsDNAphage	5376	4	87.5	0	0.634057	0.038768
B3|contig_56069	0.953	0.293	0.045	0.153	0.087	0.953	dsDNAphage	7035	0	42.9	4.8	0.846831	0.0217728
B3|contig_56145	0.967	0.96	0.065	0.64	0.98	0.98	lavidaviridae	5445	0	71.4	0	0.867163	0.0203376
B3|contig_56282	1	0.447	0.025	0.107	0.187	1	dsDNAphage	23870	2	24.4	0	0.877823	0.019469
B3|contig_56391	1	0.94	0.29	0.9	0.693	1	dsDNAphage	5578	3	66.7	0	0.625073	0.0396556
B3|contig_56395	1	0.687	0.09	0.86	0.267	1	dsDNAphage	6238	2	36.4	0	0.707739	0.0325176
B3|contig_56635	0.993	0.213	0.055	0.033	0.133	0.993	dsDNAphage	42645	2	35.3	0	0.606127	0.0416383
B3|contig_56671	0.36	0.493	0.54	0.427	0.9	0.9	lavidaviridae	4982	0	33.3	0	0.756595	0.028873
B3|contig_56830	0.987	0.573	0.1	0.753	0.96	0.987	dsDNAphage	7318	2	66.7	0	0.992825	0.00677921
B3|contig_56921	1	0.193	0.01	0.073	0.68	1	dsDNAphage	19026	4	48.6	2.9	0.990333	0.00730795
B3|contig_5717	1	0.587	0.325	0.98	0.98	1	dsDNAphage	5855	2	57.1	0	0.999987	0.000774228
B3|contig_57298	0.993	0.347	0.335	0.333	0.44	0.993	dsDNAphage	5388	1	20	0	0.999435	0.00296473
B3|contig_57391	0.98	0.68	0.025	0.213	0.493	0.98	dsDNAphage	5126	2	40	10	0.992741	0.00677921
B3|contig_57756	0.98	0.207	0.005	0.007	0.013	0.98	dsDNAphage	5155	1	36.4	9.1	0.990209	0.00732684
B3|contig_58285	0.993	0.173	0.195	0.24	0.267	0.993	dsDNAphage	6253	1	14.3	0	0.910397	0.0170141
B3|contig_5835	0.993	0.28	0.32	0.92	0.96	0.993	dsDNAphage	7843	3	63.6	0	0.991756	0.00704358
B3|contig_58413	0.953	0.867	0.74	0.213	0.913	0.953	dsDNAphage	5766	0	38.5	0	0.999947	0.00117078
B3|contig_58423	1	0.22	0.085	0.14	0.18	1	dsDNAphage	13764	5	70.6	0	0.83058	0.0229436
B3|contig_59311	0.927	0.433	0.285	0.167	0.347	0.927	dsDNAphage	7966	0	38.5	0	0.999883	0.00175617
B3|contig_59397	1	0.447	0.12	0.753	0.667	1	dsDNAphage	5599	3	83.3	0	0.959535	0.0124254
B3|contig_59444	1	0.467	0.165	0.727	0.507	1	dsDNAphage	5865	3	90.9	0	0.992845	0.00677921
B3|contig_59512	0.993	0.987	0.205	0.967	0.993	0.993	dsDNAphage	5543	2	66.7	0	1	0.00026437
B3|contig_59740	0.987	0.26	0.035	0.107	0.087	0.987	dsDNAphage	21159	3	47.5	0	0.871967	0.01996
B3|contig_59856	1	0.967	0.295	0.853	0.913	1	dsDNAphage	6040	2	44.4	0	0.999963	0.00105748
B3|contig_60008	0.96	0.44	0.015	0.007	0.253	0.96	dsDNAphage	12173	3	46.7	0	0.721073	0.0313468
B3|contig_60042	0.993	0.227	0.13	0.873	0.313	0.993	dsDNAphage	5324	3	83.3	0	0.878211	0.0193935
B3|contig_60331	1	0.1	0.03	0.013	0.073	1	dsDNAphage	5486	1	37.5	12.5	0.999972	0.000925296
B3|contig_60473	1	0.993	0.27	0.713	0.947	1	dsDNAphage	6139	2	66.7	0	0.999991	0.000623159
B3|contig_60657	0.967	0.627	0.01	0.147	0.2	0.967	dsDNAphage	10628	0	57.9	0	0.999905	0.00156734
B3|contig_60756	1	0.74	0.2	0.967	0.967	1	dsDNAphage	6235	3	62.5	0	0.999996	0.000547624
B3|contig_61083	0.993	0.88	0.16	0.967	0.973	0.993	dsDNAphage	5508	2	66.7	0	0.999998	0.000434323
B3|contig_61114	1	0.333	0.14	0.787	0.373	1	dsDNAphage	5407	6	75	0	0.947162	0.0140494
B3|contig_6119	0.993	0.267	0.005	0.113	0.047	0.993	dsDNAphage	7608	4	27.8	0	0.989712	0.00747791
B3|contig_61194	1	0.927	0.285	0.98	0.987	1	dsDNAphage	6136	2	50	0	1	0
B3|contig_61370	0.98	0.7	0.23	0.82	0.953	0.98	dsDNAphage	7184	0	18.2	0	0.887037	0.0187703
B3|contig_61482	1	0.753	0.04	0.793	0.427	1	dsDNAphage	7406	2	80	0	1	0
B3|contig_61820	1	0.913	0.03	0.573	0.333	1	dsDNAphage	15627	1	54.5	0	0.999913	0.00154846
B3|contig_62069	1	0.267	0.2	0.973	0.58	1	dsDNAphage	4934	6	85.7	0	0.692302	0.0337828
B3|contig_62309	1	0.54	0.2	0.6	0.973	1	dsDNAphage	10213	1	41.7	0	0.907372	0.017203
B3|contig_62321	0.993	0.613	0.16	0.833	0.82	0.993	dsDNAphage	6694	3	72.7	0	0.99707	0.00523076
B3|contig_62395	0.88	0.32	0.355	0.3	0.4	0.88	dsDNAphage	8568	0	27.3	0	1	0
B3|contig_62422	1	1	0.205	0.96	1	1	dsDNAphage	5525	2	57.1	0	0.999852	0.00190724
B3|contig_6258	0.987	0.513	0.215	0.673	0.947	0.987	dsDNAphage	5714	3	62.5	0	0.999951	0.0011519
B3|contig_62691	0.993	0.4	0.215	0.967	0.967	0.993	dsDNAphage	6115	2	57.1	0	1	0
B3|contig_62743	1	0.407	0.32	0.82	0.927	1	dsDNAphage	6454	3	87.5	0	0.998035	0.00455095
B3|contig_62856	0.907	0.993	0.38	0.387	0.973	0.993	NCLDV	5402	0	33.3	0	0.98957	0.00751567
B3|contig_63157	1	0.38	0.665	0.973	0.993	1	dsDNAphage	8940	1	38.5	0	0.850471	0.0214895
B3|contig_63563	0.46	0.947	0.07	0.56	0.833	0.947	NCLDV	6994	0	85.7	0	0.983713	0.00874311
B3|contig_63575	0.987	0.353	0.455	0.693	0.86	0.987	dsDNAphage	5316	2	50	0	0.996888	0.00534406
B3|contig_63794	1	0.867	0.195	0.147	0.78	1	dsDNAphage	20523	8	54.3	0	0.881955	0.0191102
B3|contig_63803	1	0.273	0.06	0.367	0.533	1	dsDNAphage	6776	2	75	0	0.744896	0.0295528
B3|contig_6396	0.84	0.273	0.01	0	0.013	0.84	dsDNAphage	5630	0	18.2	9.1	0.999999	0.000396556
B3|contig_64273	0.993	0.967	0.19	0.987	0.987	0.993	dsDNAphage	5939	2	62.5	0	0.999986	0.000793111
B3|contig_64406	1	0.547	0.12	0.36	0.227	1	dsDNAphage	13225	2	66.7	0	0.966895	0.0114246
B3|contig_64633	1	0.833	0.285	0.947	0.993	1	dsDNAphage	5607	2	44.4	0	1	0
B3|contig_6481	1	0.207	0.12	0.187	0.687	1	dsDNAphage	35266	1	27	3.2	0.739493	0.0299494
B3|contig_64957	1	0.633	0.085	0.82	0.6	1	dsDNAphage	5333	2	42.9	0	0.707967	0.0325176
B3|contig_65046	1	0.853	0.29	0.993	0.94	1	dsDNAphage	6945	2	50	0	0.999945	0.00118967
B3|contig_65158	0.987	0.38	0.25	0.94	0.9	0.987	dsDNAphage	6567	0	50	0	0.922545	0.0161077
B3|contig_65266	0.987	0.747	0.035	0.093	0.38	0.987	dsDNAphage	13094	1	58.8	0	0.88079	0.0192046
B3|contig_65381	1	0.433	0.265	0.32	0.433	1	dsDNAphage	30830	3	39.5	0	0.999999	0.000358788
B3|contig_65596	0.973	0.073	0	0.007	0.013	0.973	dsDNAphage	13474	4	24	12	0.822761	0.0234912
B3|contig_65719	1	0.767	0.075	0.413	0.533	1	dsDNAphage	4736	7	77.8	0	0.996544	0.00549513
B3|contig_65768	0.647	0.54	0.615	0.993	0.913	0.993	ssDNA	7688	0	38.5	0	0.885855	0.0188458
B3|contig_65986	0.993	0.207	0.14	0.967	0.347	0.993	dsDNAphage	5001	5	85.7	0	0.999815	0.00200166
B3|contig_65991	1	0.96	0.16	0.96	0.98	1	dsDNAphage	5671	2	57.1	0	1	0
B3|contig_66105	1	0.14	0.44	0.113	0.28	1	dsDNAphage	6019	1	16.7	0	1	0
B3|contig_66471	0.993	0.733	0.11	0.987	0.98	0.993	dsDNAphage	5840	2	75	0	0.805062	0.0248886
B3|contig_66594	0.987	0.213	0.11	0.073	0.08	0.987	dsDNAphage	5671	1	12.5	0	0.846051	0.0218672
B3|contig_66994	1	0.24	0.12	0.813	0.327	1	dsDNAphage	4965	5	85.7	0	0.999996	0.000547624
B3|contig_67082	1	0.907	0.415	1	0.987	1	dsDNAphage	5909	2	57.1	0	0.999937	0.00132185
B3|contig_67545	1	0.613	0.16	0.6	0.487	1	dsDNAphage	5539	3	57.1	0	0.598335	0.0425259
B3|contig_67613	1	0.4	0.28	0.96	0.853	1	dsDNAphage	5511	4	71.4	0	0.685718	0.0342737
B3|contig_6774	0.967	0.733	0.14	0.827	0.913	0.967	dsDNAphage	5897	2	66.7	0	0.922495	0.0161077
B3|contig_6820	0.62	0.56	0.025	0.113	0.347	0.62	dsDNAphage	5326	0	44.4	0	0.79723	0.0255495
B3|contig_6833	0.993	0.507	0.06	0.427	0.393	0.993	dsDNAphage	7740	1	30	0	0.936647	0.0149936
B3|contig_7064	0.927	0.707	0.02	0.033	0.087	0.927	dsDNAphage	5155	1	10	0	0.624236	0.0397122
B3|contig_7159	1	0.24	0.26	0.12	0.487	1	dsDNAphage	6204	1	25	0	0.993443	0.00664703
B3|contig_7185	0.953	0.713	0.025	0.18	0.547	0.953	dsDNAphage	6665	0	62.5	6.2	0.998701	0.00402221
B3|contig_7301	0.987	0.327	0.055	0.44	0.46	0.987	dsDNAphage	8005	2	55.6	0	1	0.000302138
B3|contig_7419	1	0.713	0.06	0.553	0.9	1	dsDNAphage	18343	4	37.1	0	0.93965	0.0148047
B3|contig_787	0.68	0.813	0.685	0.427	0.993	0.993	lavidaviridae	5297	0	33.3	0	0.992516	0.00683586
B3|contig_7895	1	0.327	0.05	0.653	0.507	1	dsDNAphage	10277	3	53.3	0	0.887172	0.0187703
B3|contig_8037	0.52	0.733	0.095	0.207	0.533	0.733	NCLDV	5916	0	50	0	0.840255	0.0221882
B3|contig_8184	0.96	0.627	0.155	0.613	0.64	0.96	dsDNAphage	10832	0	42.9	0	0.996544	0.00549513
B3|contig_819	1	0.98	0.27	0.92	1	1	dsDNAphage	6369	5	66.7	0	0.99313	0.00672256
B3|contig_8672	0.967	0.107	0.02	0.047	0.067	0.967	dsDNAphage	19375	1	32.4	8.8	0.898986	0.0177128
B3|contig_9009	0.933	0.16	0.225	0.32	0.28	0.933	dsDNAphage	5703	0	42.9	0	0.869101	0.0202055
B3|contig_9181	0.92	0	0.085	0.02	0.007	0.92	dsDNAphage	6414	2	16.7	16.7	0.78926	0.0262104
B3|contig_9272	0.993	0.813	0.47	1	0.907	1	ssDNA	5070	1	66.7	0	0.931287	0.0154657
B3|contig_9586	0.633	0.92	0.165	0.173	0.28	0.92	NCLDV	5593	0	57.1	0	0.999995	0.000566508
B3|contig_970	1	0.713	0.1	0.813	0.98	1	dsDNAphage	7651	0	40.9	0	0.757023	0.0288353
B3|contig_9749	1	0.893	0.255	0.567	0.94	1	dsDNAphage	24738	7	36.8	0	0.992741	0.00677921
B3|contig_9804	0.993	0.293	0.03	0.627	0.233	0.993	dsDNAphage	24261	5	45.5	0	0.952927	0.0132941
B4|contig_100005	1	0.367	0.135	0.587	0.56	1	dsDNAphage	6745	3	87.5	0	0.9851	0.00853539
B4|contig_10063	0.667	0.593	0.38	0.913	0.98	0.98	lavidaviridae	4850	0	40	0	0.666211	0.0358222
B4|contig_100758	0.993	0.347	0.455	0.193	0.207	0.993	dsDNAphage	10041	1	8.3	0	0.999967	0.00105748
B4|contig_10104	0.987	0.233	0.18	0.92	0.727	0.987	dsDNAphage	6840	2	100	0	0.774988	0.0273246
B4|contig_101099	0.833	0.193	0.025	0.153	0.693	0.833	dsDNAphage	6155	0	70	10	0.949669	0.0136717
B4|contig_101403	0.853	0.667	0.435	0.72	0.993	0.993	lavidaviridae	8650	0	60	0	0.99873	0.00396556
B4|contig_101547	0.993	0.9	0.03	0.087	0.14	0.993	dsDNAphage	8002	1	46.7	0	1	0
B4|contig_102146	1	0.227	0.29	0.467	0.44	1	dsDNAphage	6115	4	83.3	0	0.901642	0.0175806
B4|contig_102299	0.993	0.233	0.13	0.727	0.52	0.993	dsDNAphage	6612	0	41.7	0	0.999991	0.000623159
B4|contig_102457	0.987	0.38	0.26	0.84	0.22	0.987	dsDNAphage	5108	0	52.9	0	0.97499	0.00991389
B4|contig_1031	0.993	0.84	0.05	0.38	0.207	0.993	dsDNAphage	5746	1	66.7	0	1	0
B4|contig_10315	1	0.293	0.155	0.307	0.44	1	dsDNAphage	21533	1	21.7	0	0.99816	0.00447541
B4|contig_103338	0.753	0.513	0.295	0.9	1	1	lavidaviridae	10540	0	46.7	0	0.662734	0.0361243
B4|contig_103363	0.893	0.247	0.38	0.953	0.933	0.953	ssDNA	4982	0	40	0	0.989737	0.00745902
B4|contig_103675	0.94	0.12	0	0.14	0.06	0.94	dsDNAphage	8970	0	57.9	5.3	0.782724	0.0266636
B4|contig_104442	1	0.267	0.125	0.313	0.827	1	dsDNAphage	30572	9	76.9	0	0.999526	0.00290807
B4|contig_104935	0.887	0.713	0.315	0.113	0.24	0.887	dsDNAphage	6806	0	17.6	0	0.999929	0.00143515
B4|contig_105140	0.993	0.493	0.01	0.12	0.067	0.993	dsDNAphage	11738	0	50	0	1	0
B4|contig_10525	0.887	0.207	0.115	0.587	0.753	0.887	dsDNAphage	7571	0	83.3	0	1	0
B4|contig_105283	1	0.52	0.115	0.64	0.187	1	dsDNAphage	5386	2	55.6	0	0.975848	0.00980059
B4|contig_105388	1	0.993	0.18	0.927	0.993	1	dsDNAphage	5517	2	66.7	0	0.568534	0.0458305
B4|contig_105491	0.747	0.18	0.045	0.093	0.047	0.747	dsDNAphage	5474	0	18.2	9.1	0.99926	0.00319133
B4|contig_105774	0.993	0.86	0.175	0.967	0.987	0.993	dsDNAphage	5288	2	80	0	0.99996	0.00105748
B4|contig_106318	0.98	0.667	0.065	0.8	0.953	0.98	dsDNAphage	9371	0	45	0	0.976816	0.00968729
B4|contig_106527	0.98	0.58	0.41	0.98	0.107	0.98	dsDNAphage	5191	0	28.6	0	1	0
B4|contig_10664	1	0.567	0.11	0.833	0.98	1	dsDNAphage	6309	3	70	0	0.999237	0.00324798
B4|contig_106873	0.847	0.907	0.235	0.84	0.98	0.98	lavidaviridae	7043	0	100	0	0.998739	0.00394667
B4|contig_106884	0.7	0.42	0.45	0.987	1	1	lavidaviridae	5117	0	50	0	0.774549	0.0274001
B4|contig_106932	0.58	0.267	0.165	0.113	0.353	0.58	dsDNAphage	5239	0	37.5	0	0.999879	0.00177506
B4|contig_107069	0.987	0.647	0.095	0.913	0.427	0.987	dsDNAphage	4937	5	62.5	0	0.685244	0.0342926
B4|contig_10708	0.993	0.84	0.06	0.593	0.567	0.993	dsDNAphage	5422	2	85.7	0	0.999735	0.00224715
B4|contig_107159	0.973	0.953	0.15	0.8	0.933	0.973	dsDNAphage	5483	0	66.7	0	0.656903	0.0365587
B4|contig_107178	1	0.1	0	0.053	0	1	dsDNAphage	40255	19	60	6.7	0.999098	0.00339905
B4|contig_107195	0.993	0.347	0.095	0.453	0.167	0.993	dsDNAphage	10218	1	28.6	0	0.980353	0.00925296
B4|contig_10723	0.947	0.287	0.21	0.647	0.393	0.947	dsDNAphage	5374	0	42.9	0	1	0
B4|contig_10734	0.98	0.693	0.24	0.753	0.993	0.993	lavidaviridae	5565	0	75	0	0.999993	0.000623159
B4|contig_107389	0.333	0.507	0	0	0.02	0.507	NCLDV	5004	0	57.1	14.3	1	0
B4|contig_107493	0.993	0.147	0.51	0.187	0.587	0.993	dsDNAphage	4770	1	20	0	0.882588	0.0190724
B4|contig_108032	0.633	0.707	0.06	0.233	0.593	0.707	NCLDV	6373	0	33.3	0	0.905991	0.0172785
B4|contig_10836	0.993	0.587	0.15	0.873	0.967	0.993	dsDNAphage	6713	5	75	0	0.977062	0.00964952
B4|contig_108394	0.933	0.953	0.26	0.887	0.987	0.987	lavidaviridae	8190	0	40	0	0.99989	0.00173729
B4|contig_108400	0.967	0.193	0.2	0.433	0.18	0.967	dsDNAphage	5318	0	45.5	0	0.999951	0.0011519
B4|contig_108469	0.993	0.187	0.01	0.187	0.027	0.993	dsDNAphage	5916	1	50	14.3	0.912342	0.0168442
B4|contig_108512	0.953	0.307	0.08	0.22	0.12	0.953	dsDNAphage	16538	0	55.6	0	1	0
B4|contig_108555	0.987	0.153	0.165	0.087	0.373	0.987	dsDNAphage	7067	0	47.4	0	0.985392	0.00847874
B4|contig_108709	0.76	0.92	0.145	0.793	0.987	0.987	lavidaviridae	5129	0	60	0	0.742679	0.0297039
B4|contig_109090	0.9	0.167	0.005	0.1	0.787	0.9	dsDNAphage	7465	0	50	7.1	0.988043	0.00785558
B4|contig_10934	1	0.22	0.11	0.787	0.22	1	dsDNAphage	7982	1	50	0	0.666637	0.0358033
B4|contig_109730	0.987	0.473	0.855	0.98	0.907	0.987	dsDNAphage	5032	1	50	0	0.999975	0.000868646
B4|contig_109872	0.993	0.22	0.275	0.673	0.4	0.993	dsDNAphage	6129	3	62.5	0	0.992966	0.00674145
B4|contig_109884	0.973	0.067	0.02	0.107	0.087	0.973	dsDNAphage	5865	1	50	12.5	0.927333	0.0158245
B4|contig_109895	0.987	0.473	0.09	0.633	0.833	0.987	dsDNAphage	8355	0	47.1	0	0.995234	0.00600499
B4|contig_110178	1	0.273	0.42	0.733	0.42	1	dsDNAphage	17305	2	26.1	0	0.999953	0.00109525
B4|contig_11041	0.86	0.207	0.215	0.787	0.54	0.86	dsDNAphage	6712	0	33.3	0	0.999353	0.00304026
B4|contig_110438	1	0.373	0.17	0.787	0.4	1	dsDNAphage	6090	3	70	0	0.966245	0.0115001
B4|contig_110573	0.987	0.073	0.005	0.027	0.013	0.987	dsDNAphage	13629	1	33.3	6.7	0.999923	0.0014918
B4|contig_110712	0.953	0.647	0.12	0.767	0.4	0.953	dsDNAphage	9691	0	60	0	0.999967	0.0010386
B4|contig_110831	0.913	0.673	0.08	0.16	0.047	0.913	dsDNAphage	5145	0	33.3	0	0.999998	0.000453206
B4|contig_110883	0.667	0.2	0.14	0.373	0.453	0.667	dsDNAphage	5244	0	16.7	0	0.945013	0.0141816
B4|contig_110956	0.88	0.873	0.495	0.44	0.473	0.88	dsDNAphage	5709	0	40	0	1	0
B4|contig_110971	0.987	0.273	0.135	0.853	0.653	0.987	dsDNAphage	7568	0	71.4	0	0.997925	0.00464537
B4|contig_111113	1	0.433	0.15	0.767	0.353	1	dsDNAphage	5512	3	100	0	0.65017	0.0371252
B4|contig_111130	0.96	0.513	0.235	0.513	0.553	0.96	dsDNAphage	8919	2	60	0	0.99999	0.000660926
B4|contig_111271	1	0.673	0.36	0.9	0.913	1	dsDNAphage	12645	1	20.7	0	0.798709	0.0254551
B4|contig_111464	1	0.927	0.755	1	0.987	1	dsDNAphage	5807	2	50	0	0.997371	0.00506081
B4|contig_112242	0.993	0.733	0.14	0.98	0.887	0.993	dsDNAphage	5186	2	80	0	0.958558	0.0125576
B4|contig_112286	0.987	0.46	0.13	0.48	0.82	0.987	dsDNAphage	7553	3	71.4	0	0.999136	0.00336128
B4|contig_11268	1	0.68	0.11	0.687	0.32	1	dsDNAphage	5653	4	85.7	0	0.991136	0.00721354
B4|contig_112870	0.993	0.573	0.045	0.473	0.913	0.993	dsDNAphage	14840	1	44.8	0	0.991291	0.007138
B4|contig_11296	0.987	0.26	0.455	0.993	1	1	lavidaviridae	5229	0	66.7	0	0.999873	0.00177506
B4|contig_113022	0.993	0.2	0.185	0.693	0.213	0.993	dsDNAphage	4910	5	62.5	0	0.972411	0.0103671
B4|contig_113067	1	0.78	0.245	0.987	0.987	1	dsDNAphage	5883	2	57.1	0	0.971139	0.0106315
B4|contig_113084	1	0.9	0.305	0.913	0.913	1	dsDNAphage	5452	2	36.4	0	0.870723	0.0200922
B4|contig_113124	1	0.727	0.065	0.747	0.273	1	dsDNAphage	6944	1	54.5	0	0.554837	0.0477189
B4|contig_11317	0.967	0.507	0.185	0.44	0.853	0.967	dsDNAphage	8513	2	38.9	0	0.999993	0.000604275
B4|contig_113486	0.92	0.26	0.32	0.233	0.22	0.92	dsDNAphage	6888	0	38.9	0	0.999999	0.000396556
B4|contig_113528	0.76	0.467	0.46	0.533	0.687	0.76	dsDNAphage	10105	0	33.3	0	0.569509	0.0457172
B4|contig_113540	0.987	0.36	0.32	0.947	0.227	0.987	dsDNAphage	6411	1	50	0	0.999036	0.00355012
B4|contig_113617	0.973	0.893	0.09	0.573	0.947	0.973	dsDNAphage	6792	1	75	0	0.980348	0.00925296
B4|contig_113646	0.52	nan	0.635	0.973	0.64	0.973	ssDNA	1492	1	12.5	0	0.711315	0.0321965
B4|contig_113874	1	0.427	0.18	0.4	0.513	1	dsDNAphage	6318	2	60	0	0.983429	0.00879976
B4|contig_114040	1	0.7	0.21	0.673	0.587	1	dsDNAphage	7221	3	100	0	0.998504	0.00422993
B4|contig_114311	1	0.48	0.055	0.547	0.813	1	dsDNAphage	12546	4	54.5	0	0.993788	0.00659038
B4|contig_114331	0.973	0.893	0.22	0.98	0.853	0.98	ssDNA	5542	1	36.4	0	0.999778	0.00205831
B4|contig_11446	1	0.28	0.02	0.127	0.04	1	dsDNAphage	15998	3	36.4	0	0.984278	0.00868646
B4|contig_114479	1	0.927	0.105	0.04	0.78	1	dsDNAphage	44309	1	23.5	0	0.952012	0.0133885
B4|contig_11464	1	0.48	0.015	0.027	0.013	1	dsDNAphage	26910	2	34.7	2	0.957963	0.0126331
B4|contig_114909	0.633	0.42	0.08	0.647	0.387	0.647	ssDNA	5479	0	14.3	0	0.789542	0.0262104
B4|contig_115112	1	0.96	0.14	0.82	0.8	1	dsDNAphage	5618	3	62.5	0	1	0
B4|contig_115120	0.96	0.347	0.295	0.753	0.893	0.96	dsDNAphage	9642	0	25	0	0.98184	0.00902636
B4|contig_115160	1	0.267	0.115	0.14	0.8	1	dsDNAphage	10864	1	31.8	4.5	0.926183	0.0158622
B4|contig_115212	1	0.747	0.03	0.027	0.427	1	dsDNAphage	24421	3	52.9	0	0.999919	0.00152957
B4|contig_115320	1	0.747	0.195	0.613	0.26	1	dsDNAphage	5331	2	62.5	0	0.999991	0.000623159
B4|contig_115370	0.98	0.92	0.405	0.833	1	1	lavidaviridae	7557	0	50	0	0.921354	0.0162588
B4|contig_115640	1	0.48	0.23	0.76	0.973	1	dsDNAphage	14897	4	70.6	0	0.718089	0.0315356
B4|contig_115643	1	0.84	0.2	0.88	0.987	1	dsDNAphage	4906	3	83.3	0	0.725465	0.0310258
B4|contig_115647	1	0.147	0.245	0.24	0.273	1	dsDNAphage	6112	1	20	0	0.635251	0.0386358
B4|contig_115785	0.993	0.32	0.275	0.88	0.54	0.993	dsDNAphage	5002	5	71.4	0	0.999747	0.00222826
B4|contig_115821	0.993	0.3	0.715	0.5	0.447	0.993	dsDNAphage	5029	1	33.3	0	0.880514	0.0192046
B4|contig_115901	0.993	0.087	0	0.06	0.007	0.993	dsDNAphage	12008	3	27.6	3.4	0.696803	0.0333484
B4|contig_115935	1	0.56	0.115	0.92	0.68	1	dsDNAphage	6797	2	75	0	0.673871	0.035199
B4|contig_116007	1	0.88	0.11	0.407	0.393	1	dsDNAphage	6640	2	83.3	0	0.999996	0.000547624
B4|contig_11602	0.92	0.287	0.395	0.353	0.4	0.92	dsDNAphage	7533	0	27.3	0	1	0
B4|contig_116221	1	0.333	0.135	0.847	0.647	1	dsDNAphage	5140	6	100	0	0.999962	0.00105748
B4|contig_116450	1	0.12	0	0.02	0.02	1	dsDNAphage	12134	5	73.7	5.3	0.551448	0.0483987
B4|contig_116604	1	0.633	0.11	0.46	0.3	1	dsDNAphage	6472	3	77.8	0	0.968222	0.011198
B4|contig_116616	0.94	0.213	0.225	0.827	0.413	0.94	dsDNAphage	6251	0	62.5	0	1	0
B4|contig_116650	0.987	0.3	0.055	0.36	0.247	0.987	dsDNAphage	10462	6	87.5	0	0.801668	0.0250774
B4|contig_11690	0.98	0.633	0.09	0.38	0.793	0.98	dsDNAphage	9063	1	46.2	0	0.624619	0.0397122
B4|contig_116904	0.967	1	0.22	0.18	1	1	NCLDV	16396	0	42.1	0	0.740905	0.0298927
B4|contig_116988	1	0.353	0.385	0.993	0.967	1	dsDNAphage	5457	2	62.5	0	0.992609	0.00683586
B4|contig_116995	0.373	0.313	0.515	0.153	0.853	0.853	lavidaviridae	4943	0	25	0	0.998207	0.00445653
B4|contig_117141	1	0.4	0.585	0.853	0.967	1	dsDNAphage	9849	4	50	0	0.732203	0.0304026
B4|contig_117189	0.987	0.44	0.33	0.96	0.953	0.987	dsDNAphage	5393	2	50	0	0.999953	0.00109525
B4|contig_117324	0.667	0.647	0.825	0.127	0.587	0.825	RNA	4966	0	20	0	1	0.000302138
B4|contig_117400	1	0.747	0.085	0.993	0.907	1	dsDNAphage	5040	2	85.7	0	0.997526	0.00498527
B4|contig_117431	1	0.147	0.365	0.707	0.393	1	dsDNAphage	5233	2	50	0	0.664064	0.0359921
B4|contig_117433	0.993	0.4	0.245	0.667	0.707	0.993	dsDNAphage	5550	3	71.4	0	0.955917	0.0128975
B4|contig_117496	0.98	0.7	0.27	0.64	0.913	0.98	dsDNAphage	8336	4	70	0	0.910493	0.0170141
B4|contig_11754	1	0.833	0.29	0.78	0.22	1	dsDNAphage	6591	1	50	0	0.848248	0.0216406
B4|contig_11757	0.993	0.413	0.205	0.113	0.66	0.993	dsDNAphage	42583	2	31.9	1.4	0.999749	0.00222826
B4|contig_117590	0.827	0.253	0	0.087	0.58	0.827	dsDNAphage	5035	0	62.5	12.5	0.999665	0.00243598
B4|contig_117712	1	0.28	0.17	0.86	0.487	1	dsDNAphage	5318	6	100	0	0.998698	0.00402221
B4|contig_11787	0.993	0.867	0.265	0.767	0.9	0.993	dsDNAphage	5570	2	44.4	0	0.999966	0.00105748
B4|contig_117909	1	0.32	0.255	0.807	0.92	1	dsDNAphage	5841	1	80	0	0.999894	0.00168064
B4|contig_11805	1	0.213	0.3	0.58	0.573	1	dsDNAphage	6498	3	100	0	0.997162	0.00511746
B4|contig_118134	0.993	0.513	0.145	0.747	0.467	0.993	dsDNAphage	5029	2	62.5	0	0.934885	0.0151824
B4|contig_118339	0.96	0.207	0.445	0.967	0.767	0.967	ssDNA	5789	0	58.3	0	0.964042	0.0117267
B4|contig_118543	1	0.933	0.28	0.993	0.973	1	dsDNAphage	6222	2	50	0	1	0
B4|contig_118708	0.887	0.42	0.01	0.067	0.093	0.887	dsDNAphage	16898	0	31	0	0.999995	0.000566508
B4|contig_118754	0.967	0.667	0.115	0.667	0.96	0.967	dsDNAphage	5655	2	71.4	0	0.555626	0.0475867
B4|contig_11878	0.993	0.187	0.13	0.693	0.507	0.993	dsDNAphage	9257	3	61.5	0	0.713316	0.0319511
B4|contig_118867	1	0.22	0.14	0.773	0.56	1	dsDNAphage	5510	3	83.3	0	0.838916	0.022396
B4|contig_11914	0.967	0.233	0.23	0.467	0.207	0.967	dsDNAphage	13099	0	48.3	0	0.999989	0.00067981
B4|contig_119215	0.893	0.42	0.08	0.207	0.067	0.893	dsDNAphage	8977	0	12	0	0.916326	0.0165232
B4|contig_119254	1	0.527	0.005	0.073	0.527	1	dsDNAphage	31838	10	50	1.9	0.993289	0.00666591
B4|contig_119331	0.987	0.987	0.155	0.76	0.993	0.993	lavidaviridae	5631	0	62.5	0	0.998087	0.00451318
B4|contig_119403	0.953	0.32	0.045	0.867	0.5	0.953	dsDNAphage	4982	0	62.5	0	0.794692	0.0257383
B4|contig_119450	1	0.187	0.135	0.48	0.147	1	dsDNAphage	41866	8	44.9	0	0.98613	0.00832767
B4|contig_11950	1	0.287	0.145	0.8	0.527	1	dsDNAphage	4912	5	83.3	0	0.980313	0.00925296
B4|contig_119741	1	0.873	0.245	0.767	0.993	1	dsDNAphage	7751	2	80	0	0.999997	0.000490974
B4|contig_119931	0.993	0.527	0.145	0.427	0.82	0.993	dsDNAphage	9569	3	50	0	0.99962	0.00258705
B4|contig_120336	1	0.907	0.305	0.813	0.953	1	dsDNAphage	8170	1	29.4	0	0.96285	0.0119722
B4|contig_120360	0.967	0.647	0.23	0.627	0.787	0.967	dsDNAphage	7813	0	46.2	0	0.955779	0.0128975
B4|contig_120394	0.993	0.62	0.11	0.82	0.387	0.993	dsDNAphage	4876	5	83.3	0	0.999951	0.0011519
B4|contig_120568	1	0.34	0.065	0.253	0.527	1	dsDNAphage	9042	2	90	0	0.739948	0.0299116
B4|contig_120677	0.987	0.333	0.36	0.927	0.853	0.987	dsDNAphage	6220	0	21.7	0	0.939222	0.0148803
B4|contig_121083	1	0.5	0.12	0.067	0.133	1	dsDNAphage	44857	5	46.2	0	0.999989	0.000660926
B4|contig_121274	0.993	0.36	0.23	0.753	0.947	0.993	dsDNAphage	5482	1	71.4	0	0.999998	0.000453206
B4|contig_121304	1	0.34	0.025	0.48	0.307	1	dsDNAphage	16687	12	88	0	0.623799	0.0397311
B4|contig_121354	0.98	0.427	0.35	0.993	0.807	0.993	ssDNA	5481	1	50	0	0.999997	0.000490974
B4|contig_121745	1	0.96	0.155	0.807	0.967	1	dsDNAphage	7572	2	77.8	0	0.999525	0.00290807
B4|contig_121933	0.98	0.9	0.23	0.967	0.887	0.98	dsDNAphage	5415	2	44.4	0	0.878544	0.0193557
B4|contig_121935	1	0.54	0.02	0.087	0.08	1	dsDNAphage	27486	2	28.6	0	0.998468	0.00426769
B4|contig_122040	0.993	0.807	0.205	0.98	0.953	0.993	dsDNAphage	5531	2	57.1	0	0.999833	0.00196389
B4|contig_122041	0.92	0.547	0.005	0.027	0.007	0.92	dsDNAphage	8884	0	26.1	4.3	0.99999	0.000660926
B4|contig_122528	1	0.58	0.33	0.98	0.98	1	dsDNAphage	5855	2	57.1	0	0.999987	0.000774228
B4|contig_122667	1	0.86	0.075	0.92	0.96	1	dsDNAphage	5886	3	75	0	0.978099	0.00953622
B4|contig_123058	0.993	0.087	0.5	0.22	0.333	0.993	dsDNAphage	5451	1	16.7	0	0.999998	0.000434323
B4|contig_123116	1	0.213	0.045	0.353	0.627	1	dsDNAphage	17548	7	88.9	0	0.859386	0.0208664
B4|contig_123261	0.893	0.293	0.01	0.107	0.107	0.893	dsDNAphage	6225	0	54.5	0	0.607154	0.0414873
B4|contig_123499	1	0.367	0.135	0.213	0.273	1	dsDNAphage	17235	4	50	0	0.989865	0.00744014
B4|contig_12383	1	0.327	0.035	0.4	0.207	1	dsDNAphage	5386	2	90	0	0.999493	0.00294584
B4|contig_124284	0.947	0.807	0.28	0.887	0.847	0.947	dsDNAphage	5351	2	50	0	0.999484	0.00294584
B4|contig_124479	1	0.68	0.325	0.72	0.947	1	dsDNAphage	5634	2	50	0	0.999975	0.000868646
B4|contig_124597	0.987	0.187	0.2	0.387	0.273	0.987	dsDNAphage	6088	1	14.3	0	0.999692	0.00236045
B4|contig_124611	0.98	0.6	0.135	0.08	0.187	0.98	dsDNAphage	5363	1	14.3	0	0.78421	0.026607
B4|contig_124635	1	0.727	0.46	0.78	0.727	1	dsDNAphage	5329	1	25	0	0.994745	0.00615605
B4|contig_124773	1	0.54	0.165	0.613	0.487	1	dsDNAphage	5539	3	57.1	0	0.998675	0.00402221
B4|contig_125448	1	0.673	0.22	1	0.98	1	dsDNAphage	5401	2	66.7	0	1	0
B4|contig_12650	0.973	0.1	0.17	0.853	0.373	0.973	dsDNAphage	5871	7	77.8	0	0.999996	0.000528741
B4|contig_12788	1	0.273	0.225	1	0.113	1	dsDNAphage	4629	1	37.5	0	0.959887	0.0123876
B4|contig_12807	1	0.633	0.235	0.88	0.493	1	dsDNAphage	5482	3	83.3	0	0.989926	0.00744014
B4|contig_12866	1	0.227	0.135	0.2	0.267	1	dsDNAphage	6304	4	85.7	0	0.747467	0.0293262
B4|contig_12885	1	0.2	0.475	0.147	0.52	1	dsDNAphage	6335	1	16.7	0	0.622322	0.0398066
B4|contig_12915	1	0.4	0.37	0.973	0.987	1	dsDNAphage	5170	2	57.1	0	0.999481	0.00294584
B4|contig_1292	0.967	0.68	0.16	0.38	0.693	0.967	dsDNAphage	5409	1	50	0	0.980073	0.00925296
B4|contig_13042	0.993	0.153	0.045	0.08	0.147	0.993	dsDNAphage	15228	2	33.3	4.8	0.791523	0.0260027
B4|contig_13691	1	0.74	0.225	0.913	0.66	1	dsDNAphage	6274	3	70	0	0.999958	0.00107637
B4|contig_13778	0.993	0.513	0.135	0.827	0.627	0.993	dsDNAphage	5042	6	85.7	0	0.999832	0.00196389
B4|contig_13808	1	0.173	0.22	0.987	0.58	1	dsDNAphage	5029	2	100	0	0.9155	0.0165798
B4|contig_13809	1	0.627	0	0.033	0.033	1	dsDNAphage	32145	8	60	2.2	0.963513	0.0118211
B4|contig_14094	0.9	0.18	0.305	0.947	0.973	0.973	lavidaviridae	4492	0	75	0	1	0
B4|contig_14128	1	0.94	0.435	1	0.987	1	dsDNAphage	5675	2	57.1	0	0.992024	0.0069114
B4|contig_14253	1	0.833	0.075	0.38	0.167	1	dsDNAphage	13717	4	20	0	0.921725	0.0162399
B4|contig_14275	1	0.273	0.15	0.707	0.353	1	dsDNAphage	5175	4	62.5	0	0.554015	0.0478888
B4|contig_14354	0.513	0.913	0.67	0.967	1	1	lavidaviridae	5455	0	33.3	0	0.759878	0.0286653
B4|contig_14414	1	0.033	0.015	0.113	0.047	1	dsDNAphage	47481	4	41.1	1.4	0.84942	0.0215273
B4|contig_14679	0.953	0.54	0.235	0.807	0.947	0.953	dsDNAphage	5629	0	55.6	0	0.995806	0.00583503
B4|contig_1473	0.9	0.533	0.005	0.073	0.76	0.9	dsDNAphage	6076	0	33.3	8.3	0.623646	0.0397311
B4|contig_14794	0.993	0.807	0.11	0.04	0.38	0.993	dsDNAphage	21879	1	45.5	6.1	0.99786	0.0047209
B4|contig_14835	1	0.6	0.165	0.9	0.567	1	dsDNAphage	5445	4	100	0	0.9979	0.00468313
B4|contig_14932	1	0.913	0.26	0.96	0.973	1	dsDNAphage	5711	2	44.4	0	0.999707	0.00228492
B4|contig_14981	0.987	0.173	0.97	0.227	0.78	0.987	dsDNAphage	7420	1	16.7	0	1	0.00026437
B4|contig_14982	0.993	0.74	0.26	0.96	0.96	0.993	dsDNAphage	10768	0	34.8	0	0.999257	0.00319133
B4|contig_14984	0.987	0.22	0.48	0.493	0.12	0.987	dsDNAphage	6814	0	25	0	0.997826	0.0047209
B4|contig_1505	1	0.373	0.14	0.673	0.367	1	dsDNAphage	5702	2	62.5	0	0.826365	0.0232646
B4|contig_15138	0.993	0.5	0.015	0.86	0.507	0.993	dsDNAphage	7603	2	81.8	0	0.581262	0.0443576
B4|contig_15200	0.96	0.687	0.2	0.793	0.56	0.96	dsDNAphage	11727	0	66.7	0	0.999986	0.000793111
B4|contig_15235	0.993	0.953	0.29	0.973	1	1	lavidaviridae	5579	0	66.7	0	0.998568	0.00419216
B4|contig_15238	0.747	0.667	0.295	0.647	0.527	0.747	dsDNAphage	7293	0	60	0	0.999994	0.000566508
B4|contig_15348	0.78	0.167	0.065	0.393	0.307	0.78	dsDNAphage	4930	0	28.6	0	0.891678	0.018336
B4|contig_1564	1	0.787	0.32	0.533	0.353	1	dsDNAphage	6474	1	71.4	0	1	0.000302138
B4|contig_15866	0.987	0.167	0.15	0.78	0.473	0.987	dsDNAphage	5173	3	71.4	0	0.620225	0.0400332
B4|contig_16042	0.993	0.22	0.37	0.233	0.553	0.993	dsDNAphage	5975	1	20	0	0.827871	0.0231702
B4|contig_16112	0.94	0.047	0.11	0.4	0.4	0.94	dsDNAphage	5085	2	83.3	0	0.985712	0.0084032
B4|contig_1645	0.987	0.113	0.42	0.38	0.393	0.987	dsDNAphage	7337	1	11.1	0	0.546792	0.0493617
B4|contig_16685	1	0.68	0.03	0.56	0.387	1	dsDNAphage	10858	2	55	0	0.98911	0.00757232
B4|contig_16688	0.96	0.56	0.01	0.167	0.067	0.96	dsDNAphage	6032	0	57.1	7.1	0.615576	0.0404487
B4|contig_16802	1	0.587	0.03	0.067	0.053	1	dsDNAphage	26318	3	29.5	0	0.840232	0.0222071
B4|contig_16962	1	0.14	0.115	0.32	0.373	1	dsDNAphage	5596	3	57.1	0	0.987203	0.00800665
B4|contig_16985	1	0.147	0.01	0.08	0.393	1	dsDNAphage	46355	4	34.6	1.3	0.618037	0.0402787
B4|contig_17008	0.813	0.547	0.41	0.833	0.747	0.833	ssDNA	6678	0	100	0	0.999977	0.000849762
B4|contig_17012	0.933	0.753	0.295	0.92	0.933	0.933	dsDNAphage	6881	0	36.4	0	0.977613	0.00957399
B4|contig_17071	0.987	0.687	0.185	0.58	0.58	0.987	dsDNAphage	5669	3	60	0	0.979362	0.00938515
B4|contig_17074	0.893	0.693	0.265	0.9	0.227	0.9	ssDNA	5254	0	45.5	0	0.968715	0.011198
B4|contig_17141	1	0.413	0.07	0.28	0.26	1	dsDNAphage	14382	5	77.8	0	0.977219	0.00961175
B4|contig_17166	0.967	0.807	0.31	0.88	0.987	0.987	lavidaviridae	6278	0	50	0	0.812993	0.0242277
B4|contig_1737	0.8	0.567	0.485	0.273	0.187	0.8	dsDNAphage	7011	0	10	0	0.991552	0.00710023
B4|contig_17970	1	0.333	0.02	0.047	0.24	1	dsDNAphage	6236	2	57.1	0	0.828458	0.0231135
B4|contig_17976	nan	nan	nan	nan	nan	nan	dsDNAphage	5410	2	100	0	0.982682	0.00895083
B4|contig_18067	0.993	0.633	0.065	0.807	0.327	0.993	dsDNAphage	5005	6	85.7	0	1	0
B4|contig_18211	0.993	0.94	0.21	0.987	1	1	lavidaviridae	5511	0	66.7	0	0.999937	0.00132185
B4|contig_18423	1	0.327	0.23	0.64	0.247	1	dsDNAphage	5732	3	50	0	0.919454	0.016391
B4|contig_18479	0.987	0.793	0.225	0.753	0.807	0.987	dsDNAphage	5222	2	66.7	0	0.989402	0.00757232
B4|contig_1860	0.98	0.96	0.2	0.773	0.84	0.98	dsDNAphage	5587	2	66.7	0	0.999949	0.0011519
B4|contig_1861	1	0.987	0.215	0.867	0.947	1	dsDNAphage	5272	1	100	0	0.947963	0.0139172
B4|contig_18622	0.947	0.72	0.08	0.4	0.733	0.947	dsDNAphage	7091	0	90	0	0.940474	0.0148047
B4|contig_18658	0.913	0.133	0.015	0.16	0.733	0.913	dsDNAphage	5016	0	30.8	7.7	0.967395	0.0112924
B4|contig_19368	0.867	0.167	0.055	0.06	0.2	0.867	dsDNAphage	13985	0	31.8	0	0.672143	0.035369
B4|contig_19447	0.9	0.247	0.79	0.82	0.953	0.953	lavidaviridae	5656	0	30	0	0.996064	0.0057595
B4|contig_19490	1	0.467	0.01	0.167	0.253	1	dsDNAphage	15291	4	61.5	0	0.998781	0.00390891
B4|contig_1951	0.84	0.193	0.32	0.953	0.28	0.953	ssDNA	5507	0	50	0	1	0
B4|contig_19624	1	0.38	0.06	0.187	0.153	1	dsDNAphage	6120	3	63.6	0	0.653465	0.0367664
B4|contig_19839	1	0.367	0.155	0.207	0.813	1	dsDNAphage	84598	7	38.2	0	0.984397	0.00861092
B4|contig_19860	1	0.213	0.195	0.473	0.433	1	dsDNAphage	5832	1	100	0	0.613198	0.0407697
B4|contig_19873	0.993	0.347	0.135	0.213	0.38	0.993	dsDNAphage	10206	4	81.8	0	1	0.000302138
B4|contig_19970	1	0.24	0.11	0.793	0.507	1	dsDNAphage	5014	6	85.7	0	0.958558	0.0125576
B4|contig_20225	0.653	0.307	0.215	0.307	0.473	0.653	dsDNAphage	5104	0	12.5	0	0.888688	0.0186003
B4|contig_20299	0.987	0.5	0.095	0.207	0.72	0.987	dsDNAphage	14341	5	77.8	0	0.947662	0.0140305
B4|contig_20380	0.893	0.253	0.03	0.633	0.153	0.893	dsDNAphage	5570	0	40	0	0.917661	0.0164476
B4|contig_20487	0.967	0.427	0.51	0.84	0.633	0.967	dsDNAphage	5100	2	28.6	0	0.884308	0.0189403
B4|contig_20492	1	0.353	0.09	0.547	0.453	1	dsDNAphage	6260	3	75	0	0.62226	0.0398066
B4|contig_20572	0.98	0.787	0.275	0.907	0.96	0.98	dsDNAphage	5522	1	60	0	0.999494	0.00294584
B4|contig_20671	0.967	0.24	0.205	0.88	0.253	0.967	dsDNAphage	5710	0	80	0	0.999853	0.00190724
B4|contig_20963	1	0.193	0.11	0.833	0.48	1	dsDNAphage	5037	6	87.5	0	0.560178	0.0468124
B4|contig_211	0.953	0.273	0.18	0.8	0.293	0.953	dsDNAphage	7085	0	45.5	0	0.985993	0.00834655
B4|contig_21114	1	0.433	0.165	0.933	0.68	1	dsDNAphage	5785	3	100	0	0.933159	0.0152579
B4|contig_21134	0.927	0.693	0.805	0.133	0.593	0.927	dsDNAphage	6232	1	25	0	1	0
B4|contig_2118	0.6	0.76	0.755	0.48	0.98	0.98	lavidaviridae	5349	0	33.3	0	0.998804	0.00389002
B4|contig_2119	0.993	0.987	0.21	0.953	1	1	lavidaviridae	5377	0	66.7	0	0.999773	0.0020772
B4|contig_21336	0.607	0.52	0.135	0.827	0.88	0.88	lavidaviridae	5826	0	71.4	0	0.638781	0.0382393
B4|contig_21510	0.993	0.793	0.195	0.733	0.947	0.993	dsDNAphage	5237	3	100	0	0.989402	0.00757232
B4|contig_21586	0.58	0.74	0.22	0.02	0.987	0.987	lavidaviridae	6450	0	22.2	0	0.995877	0.00583503
B4|contig_21798	0.96	0.24	0.125	0.687	0.16	0.96	dsDNAphage	5649	0	61.5	0	0.999812	0.00202055
B4|contig_21809	0.987	0.347	0.065	0.613	0.62	0.987	dsDNAphage	8971	1	75	0	0.679785	0.0348214
B4|contig_21894	0.78	0.187	0.27	0.76	0.647	0.78	dsDNAphage	5252	0	66.7	0	0.960434	0.012331
B4|contig_22001	0.987	1	0.315	0.82	0.993	1	NCLDV	8510	0	43.8	0	0.92633	0.0158622
B4|contig_2204	0.987	0.347	0.44	0.193	0.067	0.987	dsDNAphage	5564	0	5.6	0	0.99228	0.00687363
B4|contig_2211	0.993	0.44	0.365	0.587	0.96	0.993	dsDNAphage	13041	1	31.2	0	0.928632	0.0156923
B4|contig_22242	1	0.367	0.035	0.64	0.273	1	dsDNAphage	6829	1	61.5	0	0.934331	0.0152013
B4|contig_22360	1	0.353	0.45	0.9	0.913	1	dsDNAphage	9861	0	40	0	0.771258	0.0277022
B4|contig_22471	1	0.873	0.085	0.78	0.813	1	dsDNAphage	6458	1	87.5	0	0.964901	0.0116323
B4|contig_22532	0.993	0.107	0.22	0.413	0.42	0.993	dsDNAphage	6557	1	25	0	0.735542	0.0300627
B4|contig_22742	0.987	0.34	0.01	0.12	0.033	0.987	dsDNAphage	9538	0	31.8	0	0.882143	0.0190913
B4|contig_22812	0.967	0.367	0.235	0.567	0.82	0.967	dsDNAphage	9182	0	90	0	0.8941	0.0181283
B4|contig_22829	1	0.367	0.345	0.6	0.8	1	dsDNAphage	14946	4	42.1	0	0.999127	0.00336128
B4|contig_22831	1	0.36	0.27	0.72	0.52	1	dsDNAphage	5080	2	100	0	0.972879	0.010216
B4|contig_22872	1	0.127	0.05	0.36	0.26	1	dsDNAphage	16282	1	72	0	0.999836	0.00194501
B4|contig_23066	0.987	0.287	0.36	0.093	0.627	0.987	dsDNAphage	5972	1	25	0	0.988492	0.00778004
B4|contig_23244	1	0.273	0.32	0.64	0.16	1	dsDNAphage	7219	1	50	0	0.743294	0.0296473
B4|contig_23323	0.98	0.667	0.065	0.553	0.933	0.98	dsDNAphage	6791	4	41.7	0	0.801668	0.0250774
B4|contig_2340	1	0.867	0.08	0.087	0.7	1	dsDNAphage	20459	4	52.2	0	0.999985	0.000811995
B4|contig_23503	1	0.233	0.17	0.333	0.34	1	dsDNAphage	16432	4	44	0	0.96138	0.012161
B4|contig_2355	0.953	0.7	0.25	0.04	0.527	0.953	dsDNAphage	5574	1	14.3	0	0.686049	0.0342737
B4|contig_23750	0.96	0.14	0.235	0.62	0.547	0.96	dsDNAphage	5218	0	81.8	0	0.999929	0.00143515
B4|contig_24069	0.993	0.347	0.14	0.173	0.393	0.993	dsDNAphage	22456	1	33.3	0	0.990234	0.00732684
B4|contig_24094	1	0.293	0.205	0.76	0.473	1	dsDNAphage	5956	2	50	0	0.95287	0.0132941
B4|contig_24326	1	0.94	0.175	0.98	0.973	1	dsDNAphage	5450	2	57.1	0	0.999983	0.000830878
B4|contig_24519	0.973	0.213	0.03	0.28	0.247	0.973	dsDNAphage	33090	0	58.5	0	0.999717	0.00228492
B4|contig_24587	1	0.373	0.07	0.58	0.887	1	dsDNAphage	9342	1	42.9	0	0.931529	0.0154657
B4|contig_24686	0.98	0.88	0.2	0.913	0.987	0.987	lavidaviridae	8346	0	25.9	0	0.887001	0.0187703
B4|contig_24715	1	0.68	0.17	0.74	0.973	1	dsDNAphage	11208	4	64.3	0	0.999589	0.00268147
B4|contig_248	0.987	0.84	0.495	0.913	0.98	0.987	dsDNAphage	5887	1	37.5	0	0.994634	0.00615605
B4|contig_2488	0.587	0.747	0.9	0.78	0.987	0.987	lavidaviridae	4537	0	33.3	0	0.579462	0.0445275
B4|contig_25013	1	0.953	0.23	0.753	0.74	1	dsDNAphage	5298	1	50	0	0.996058	0.0057595
B4|contig_25117	1	0.22	0.045	0.007	0.093	1	dsDNAphage	14927	1	10	0	0.878461	0.0193746
B4|contig_25249	1	0.193	0.41	0.567	0.42	1	dsDNAphage	5390	1	50	0	0.995916	0.00581615
B4|contig_25284	0.78	0.187	0.015	0.02	0.38	0.78	dsDNAphage	9156	0	46.2	7.7	0.826265	0.0232835
B4|contig_25401	1	0.313	0.37	0.36	0.893	1	dsDNAphage	20513	2	36.4	0	1	0
B4|contig_25514	0.933	0.553	0.325	0.593	0.773	0.933	dsDNAphage	9048	3	75	0	0.999101	0.00339905
B4|contig_25691	1	0.687	0.045	0.4	0.273	1	dsDNAphage	13217	4	50	0	0.999785	0.00203943
B4|contig_25711	0.993	0.867	0.31	0.36	0.667	0.993	dsDNAphage	11589	3	68.8	0	0.999962	0.00105748
B4|contig_25821	1	0.84	0.2	0.847	0.98	1	dsDNAphage	5712	1	28.6	0	0.994327	0.00628824
B4|contig_25973	0.993	0.307	0.26	0.767	0.56	0.993	dsDNAphage	5289	4	71.4	0	0.674325	0.0351424
B4|contig_26002	0.94	0.273	0.39	0.52	0.327	0.94	dsDNAphage	5103	0	40	0	1	0
B4|contig_26070	0.967	0.62	0.4	0.427	0.08	0.967	dsDNAphage	9846	0	18.2	0	0.997041	0.00524964
B4|contig_2608	0.687	0.76	0.07	0.747	0.687	0.76	NCLDV	7996	0	60	0	0.829617	0.0230002
B4|contig_26106	1	0.18	0.185	0.353	0.4	1	dsDNAphage	7158	4	77.8	0	0.987456	0.00796888
B4|contig_26158	0.98	0.873	0.3	0.3	0.987	0.987	lavidaviridae	21907	0	33.3	0	0.999996	0.000547624
B4|contig_26177	1	0.867	0.09	0.533	0.847	1	dsDNAphage	13956	1	60.9	0	0.999919	0.00152957
B4|contig_26268	0.513	0.88	0.655	0.627	0.993	0.993	lavidaviridae	7137	0	20	0	0.680019	0.0348214
B4|contig_26329	0.967	0.627	0.145	0.587	0.833	0.967	dsDNAphage	5476	0	70	0	0.895537	0.0180338
B4|contig_26340	1	0.387	0.495	0.633	0.833	1	dsDNAphage	7265	2	21.4	0	0.664309	0.0359921
B4|contig_26357	1	0.133	0.33	0.813	0.547	1	dsDNAphage	8610	1	42.9	0	0.602824	0.0419971
B4|contig_26451	0.893	0.28	0.145	0.14	0.12	0.893	dsDNAphage	8760	0	25	0	0.999879	0.00177506
B4|contig_26560	0.967	0.96	0.13	0.08	0.16	0.967	dsDNAphage	6430	1	50	0	1	0
B4|contig_26693	1	0.5	0.05	0.747	0.527	1	dsDNAphage	7820	6	100	0	0.98184	0.00902636
B4|contig_26700	0.987	0.393	0.025	0.133	0.093	0.987	dsDNAphage	9171	0	43.5	0	0.99997	0.00101971
B4|contig_26967	0.993	0.347	0.195	0.353	0.947	0.993	dsDNAphage	6649	4	66.7	0	1	0.000283254
B4|contig_27022	0.993	0.613	0.26	0.58	0.907	0.993	dsDNAphage	5267	2	83.3	0	0.972309	0.0104426
B4|contig_27290	1	0.627	0.18	0.947	0.993	1	dsDNAphage	5360	2	66.7	0	0.995438	0.0059861
B4|contig_27379	1	0.487	0.15	0.933	0.487	1	dsDNAphage	5083	2	62.5	0	0.59853	0.0424881
B4|contig_2754	1	0.067	0.005	0.067	0.033	1	dsDNAphage	32660	10	52.7	1.8	0.98927	0.00757232
B4|contig_27589	0.907	0.173	0.23	0.707	0.287	0.907	dsDNAphage	5316	0	50	0	0.849428	0.0215273
B4|contig_27627	1	0.327	0.035	0.167	0.273	1	dsDNAphage	15982	3	72.7	0	0.989538	0.00751567
B4|contig_27730	1	0.7	0.105	0.92	0.44	1	dsDNAphage	4905	5	62.5	0	0.990448	0.00728907
B4|contig_27781	1	0.38	0.18	0.887	0.887	1	dsDNAphage	6970	1	54.5	0	0.991698	0.00704358
B4|contig_27901	0.953	0.593	0.025	0.047	0.48	0.953	dsDNAphage	12127	4	53.3	0	0.8491	0.0215651
B4|contig_27949	0.9	0.74	0.025	0.02	0	0.9	dsDNAphage	9524	0	26.7	6.7	0.898104	0.0177506
B4|contig_27973	0.993	0.78	0.09	0.847	0.567	0.993	dsDNAphage	6785	2	81.8	0	0.999999	0.000396556
B4|contig_28027	1	0.427	0.635	0.867	0.967	1	dsDNAphage	5024	2	50	0	0.999879	0.00177506
B4|contig_28039	1	0.187	0.1	0.773	0.367	1	dsDNAphage	4936	3	85.7	0	0.989737	0.00745902
B4|contig_28442	0.987	0.12	0.06	0.127	0.12	0.987	dsDNAphage	8808	1	29.4	0	0.991612	0.00706247
B4|contig_28629	0.993	0.94	0.25	0.7	0.553	0.993	dsDNAphage	5578	4	71.4	0	0.625073	0.0396556
B4|contig_28856	0.967	0.267	0.075	0.353	0.233	0.967	dsDNAphage	8668	0	57.1	0	0.999339	0.00305914
B4|contig_2896	1	0.74	0.255	0.607	0.92	1	dsDNAphage	12899	1	43.5	0	0.993574	0.00660926
B4|contig_29128	0.807	0.473	0	0.047	0.087	0.807	dsDNAphage	5837	0	33.3	8.3	0.977976	0.00953622
B4|contig_29333	1	0.16	0.115	0.767	0.64	1	dsDNAphage	6908	1	100	0	0.753586	0.0290807
B4|contig_29602	0.993	0.073	0	0.013	0.013	0.993	dsDNAphage	12380	5	57.1	14.3	0.938223	0.0149369
B4|contig_2978	0.94	0.66	0.16	0.533	0.447	0.94	dsDNAphage	5638	0	42.9	0	0.999808	0.00202055
B4|contig_29957	1	0.68	0.075	0.293	0.153	1	dsDNAphage	14708	1	28.6	0	0.999885	0.00175617
B4|contig_29968	1	0.653	0.245	0.987	1	1	dsDNAphage	5366	2	62.5	0	0.906698	0.0172218
B4|contig_30013	0.967	0.987	0.22	0.507	0.973	0.987	NCLDV	18027	0	56.2	6.2	0.999999	0.000396556
B4|contig_30036	1	0.24	0	0	0.033	1	dsDNAphage	16067	6	41.7	8.3	0.806052	0.0247942
B4|contig_30203	1	0.18	0.05	0.173	0.12	1	dsDNAphage	14650	2	27.3	0	0.972639	0.0102727
B4|contig_30237	0.987	0.94	0.535	0.96	0.993	0.993	lavidaviridae	6359	0	35.7	0	0.814849	0.0241332
B4|contig_30326	1	0.467	0.24	0.86	0.953	1	dsDNAphage	5115	3	66.7	0	0.934562	0.0151824
B4|contig_30328	0.993	0.167	0.155	0.86	0.373	0.993	dsDNAphage	4876	5	71.4	0	0.903985	0.0174673
B4|contig_30346	1	0.113	0	0.027	0.013	1	dsDNAphage	40157	11	49.3	2.7	0.964281	0.0116701
B4|contig_30352	1	0.64	0.28	0.587	0.427	1	dsDNAphage	6332	1	50	0	0.994432	0.00623159
B4|contig_3055	0.933	0.087	0.03	0.033	0.02	0.933	dsDNAphage	12052	1	11.1	5.6	1	0
B4|contig_30809	1	0.46	0.685	0.887	0.967	1	dsDNAphage	7396	3	50	0	0.999984	0.000811995
B4|contig_30904	0.993	0.553	0.165	0.633	0.42	0.993	dsDNAphage	5327	7	77.8	0	0.82128	0.0235856
B4|contig_30924	0.993	0.253	0.04	0.08	0.36	0.993	dsDNAphage	12677	4	56.2	0	0.852044	0.0213762
B4|contig_3108	1	0.627	0.21	0.993	0.973	1	dsDNAphage	5345	2	66.7	0	1	0
B4|contig_31368	1	0.2	0.31	0.84	0.327	1	dsDNAphage	5098	6	85.7	0	0.939305	0.0148803
B4|contig_31376	1	0.947	0.235	0.94	0.893	1	dsDNAphage	5564	3	50	0	0.99993	0.00141627
B4|contig_31390	0.987	0.367	0.265	0.973	0.16	0.987	dsDNAphage	6177	0	35.3	0	0.99534	0.0059861
B4|contig_31421	0.953	0.753	0.425	0.313	0.673	0.953	dsDNAphage	5103	0	12.5	0	0.641791	0.0378427
B4|contig_31809	0.733	0.373	0.005	0.047	0.027	0.733	dsDNAphage	11143	0	41.2	5.9	0.999042	0.00353123
B4|contig_31854	1	0.347	0.03	0.12	0.087	1	dsDNAphage	17103	2	37	0	0.999943	0.00122743
B4|contig_31858	1	0.54	0.01	0.16	0.08	1	dsDNAphage	5030	2	33.3	0	0.549501	0.0488896
B4|contig_32043	1	0.18	0.09	0.52	0.24	1	dsDNAphage	5020	6	70	0	0.939446	0.0148236
B4|contig_32439	1	0.747	0.03	0.527	0.373	1	dsDNAphage	5100	7	80	0	0.5577	0.0472657
B4|contig_3273	1	0.393	0.04	0.607	0.627	1	dsDNAphage	5319	1	57.1	0	0.655768	0.0366342
B4|contig_32825	0.973	0.353	0.2	0.953	0.513	0.973	dsDNAphage	5542	2	66.7	0	0.562995	0.0465103
B4|contig_32963	0.993	0.14	0.13	0.253	0.14	0.993	dsDNAphage	6144	1	77.8	0	0.94354	0.0143515
B4|contig_33023	1	0.293	0.045	0.153	0.313	1	dsDNAphage	11804	2	40	0	0.702111	0.0328197
B4|contig_33080	0.893	0.907	0.415	0.813	0.58	0.907	NCLDV	5070	1	50	0	0.99331	0.00666591
B4|contig_33162	0.893	0.333	0.12	0.147	0.967	0.967	lavidaviridae	4869	0	41.7	0	0.622824	0.0397689
B4|contig_33186	0.933	0.74	0.31	0.627	0.833	0.933	dsDNAphage	6032	1	100	0	0.998586	0.00419216
B4|contig_33229	1	0.973	0.205	0.987	0.993	1	dsDNAphage	5741	2	57.1	0	0.998616	0.00411663
B4|contig_33393	0.98	0.687	0.045	0.133	0.6	0.98	dsDNAphage	6769	2	66.7	0	0.825308	0.023359
B4|contig_33443	0.993	0.493	0.075	0.92	0.42	0.993	dsDNAphage	5053	5	62.5	0	0.66163	0.0361243
B4|contig_3357	0.993	0.193	0.41	0.993	0.72	0.993	dsDNAphage	5361	3	57.1	0	0.991874	0.00696805
B4|contig_33597	0.993	0.733	0.3	0.66	0.393	0.993	dsDNAphage	5699	7	77.8	0	0.906737	0.0172218
B4|contig_33659	0.76	0.46	0.1	0.54	0.133	0.76	dsDNAphage	8565	0	11.1	0	0.996431	0.0055329
B4|contig_33824	1	0.587	0.24	0.993	0.787	1	dsDNAphage	4920	5	71.4	0	0.579159	0.0445653
B4|contig_3384	0.993	0.64	0.19	0.573	0.947	0.993	dsDNAphage	22409	8	45.9	0	0.961706	0.0120855
B4|contig_34107	0.993	0.653	0.015	0.727	0.38	0.993	dsDNAphage	8125	4	72.7	0	0.999507	0.00292696
B4|contig_34284	0.993	0.32	0.025	0.34	0.26	0.993	dsDNAphage	6329	1	53.3	0	0.999917	0.00152957
B4|contig_34364	1	0.507	0.14	0.047	0.48	1	dsDNAphage	51983	3	23.9	0	0.999356	0.00304026
B4|contig_34878	1	0.633	0.335	0.64	0.613	1	dsDNAphage	5103	1	33.3	0	0.953311	0.0132752
B4|contig_34932	1	0.647	0.2	0.293	0.74	1	dsDNAphage	63800	1	65	0	0.998419	0.00426769
B4|contig_34945	1	0.36	0.205	0.633	0.56	1	dsDNAphage	5823	1	62.5	0	0.99981	0.00202055
B4|contig_34965	1	0.173	0.055	0.373	0.307	1	dsDNAphage	7096	1	76.9	0	0.999699	0.00232268
B4|contig_34974	1	0.653	0.81	0.993	1	1	dsDNAphage	5044	2	42.9	0	0.986426	0.00823325
B4|contig_35017	1	0.46	0.175	0.753	0.573	1	dsDNAphage	5612	3	100	0	0.98743	0.00796888
B4|contig_35137	0.987	0.5	0.01	0.087	0.06	0.987	dsDNAphage	20698	3	18.2	2.3	0.998864	0.00377672
B4|contig_35138	0.993	0.253	0.19	0.433	0.327	0.993	dsDNAphage	5872	2	80	0	0.999989	0.00067981
B4|contig_35217	0.993	0.8	0.365	0.893	0.94	0.993	dsDNAphage	5607	4	46.2	0	0.907691	0.0171841
B4|contig_35258	1	0.267	0.03	0.66	0.18	1	dsDNAphage	5298	6	66.7	0	0.819664	0.0237556
B4|contig_35404	1	0.64	0.135	0.873	0.72	1	dsDNAphage	5592	4	75	0	0.915716	0.016542
B4|contig_35451	0.993	0.187	0.09	0.547	0.533	0.993	dsDNAphage	5654	3	85.7	0	0.980223	0.00925296
B4|contig_3552	1	0.2	0.195	0.973	0.547	1	dsDNAphage	5028	5	55.6	0	0.934106	0.0152391
B4|contig_35606	0.84	0.467	0.285	0.827	0.84	0.84	dsDNAphage	4972	0	100	0	0.931177	0.0155034
B4|contig_3596	1	0.627	0.31	0.087	0.26	1	dsDNAphage	6448	1	14.3	0	0.896879	0.0179583
B4|contig_35980	1	0.1	0.01	0.04	0.04	1	dsDNAphage	5357	1	31.2	6.2	0.997306	0.00507969
B4|contig_35990	1	0.227	0.125	0.24	0.327	1	dsDNAphage	8952	2	46.2	0	0.999314	0.00307803
B4|contig_36046	0.94	0.713	0.455	0.787	0.987	0.987	lavidaviridae	6039	0	66.7	0	0.714228	0.0319322
B4|contig_36175	1	0.253	0.045	0.14	0.413	1	dsDNAphage	15720	4	88.2	0	0.996876	0.00534406
B4|contig_36217	0.92	0.193	0.2	0.013	0.3	0.92	dsDNAphage	6453	1	12.5	0	0.999042	0.00353123
B4|contig_3628	0.547	0.693	0.285	0.72	0.967	0.967	lavidaviridae	8997	0	33.3	0	0.987112	0.00800665
B4|contig_36289	1	0.18	0.075	0.66	0.42	1	dsDNAphage	5531	7	70	0	0.767391	0.0280233
B4|contig_36390	1	0.267	0	0.007	0	1	dsDNAphage	11520	4	57.1	7.1	0.661887	0.0361243
B4|contig_36475	0.927	0.313	0.16	0.78	0.893	0.927	dsDNAphage	6913	0	16.7	0	0.95562	0.0129353
B4|contig_36584	1	0.253	0.125	0.227	0.087	1	dsDNAphage	29439	1	3.6	0	0.998718	0.00400332
B4|contig_36742	0.747	0.8	0.155	0.647	0.22	0.8	NCLDV	9361	0	28.6	0	0.958322	0.0125576
B4|contig_36766	0.993	0.373	0.03	0.713	0.167	0.993	dsDNAphage	5327	5	50	0	0.893135	0.0182604
B4|contig_36828	0.993	0.12	0.175	0.507	0.6	0.993	dsDNAphage	6488	3	50	0	0.857924	0.0209608
B4|contig_36875	0.587	0.467	0.085	0.647	0.807	0.807	lavidaviridae	5207	0	33.3	0	0.997781	0.00481532
B4|contig_37546	0.953	0.713	0.335	0.82	0.96	0.96	lavidaviridae	6318	0	30.8	0	0.987271	0.00800665
B4|contig_37677	1	0.027	0.62	0.287	0.533	1	dsDNAphage	6469	1	14.3	0	0.917816	0.0164287
B4|contig_378	0.987	0.78	0.12	0.567	0.693	0.987	dsDNAphage	9020	2	100	0	0.601306	0.0422048
B4|contig_37836	0.98	0.927	0.075	0.713	0.953	0.98	dsDNAphage	5072	1	66.7	0	0.946379	0.0140683
B4|contig_37881	0.933	0.98	0.18	0.36	1	1	lavidaviridae	6209	0	40	0	0.998943	0.00372007
B4|contig_37975	1	0.187	0.18	0.773	0.233	1	dsDNAphage	5431	3	55.6	0	0.81228	0.0242654
B4|contig_37989	0.967	0.267	0.405	0.907	0.88	0.967	dsDNAphage	5182	2	50	0	0.994768	0.00615605
B4|contig_38040	1	0.68	0.065	0.82	0.987	1	dsDNAphage	6186	1	56.2	0	0.999995	0.000566508
B4|contig_38319	1	0.253	0.08	0.767	0.507	1	dsDNAphage	6409	8	100	0	0.999999	0.000396556
B4|contig_38341	0.987	0.553	0.025	0.08	0.133	0.987	dsDNAphage	6562	1	30.8	0	0.65443	0.0367664
B4|contig_38518	1	0.093	0	0.04	0.027	1	dsDNAphage	47542	12	47	2.4	0.999665	0.00243598
B4|contig_3855	0.993	0.16	0.1	0.58	0.033	0.993	dsDNAphage	8658	0	8.7	0	0.996794	0.00538183
B4|contig_38729	0.993	0.433	0.32	0.12	0.053	0.993	dsDNAphage	5324	1	9.1	0	0.772912	0.0275134
B4|contig_3874	1	0.82	0.145	0.733	0.967	1	dsDNAphage	5270	3	83.3	0	0.969085	0.0110091
B4|contig_38745	0.987	0.493	0.135	0.427	0.393	0.987	dsDNAphage	7234	1	80	0	0.978719	0.0094418
B4|contig_39165	0.993	0.347	0.025	0.14	0.113	0.993	dsDNAphage	24393	1	41.5	0	0.999578	0.00273812
B4|contig_39267	0.88	0.353	0.275	0.533	0.753	0.88	dsDNAphage	5279	0	12.5	0	0.986259	0.00825213
B4|contig_39269	1	0.393	0.115	0.293	0.42	1	dsDNAphage	9234	2	55.6	0	0.997933	0.00464537
B4|contig_39304	1	0.127	0.275	1	0.867	1	dsDNAphage	5450	3	80	0	0.725465	0.0310258
B4|contig_39513	1	0.92	0.165	0.753	0.927	1	dsDNAphage	6933	1	87.5	0	0.999548	0.00277589
B4|contig_39533	1	0.86	0.22	0.833	0.953	1	dsDNAphage	5477	0	29.4	0	0.977979	0.00953622
B4|contig_39659	1	0.333	0.015	0.293	0.1	1	dsDNAphage	15084	1	45.8	0	0.99874	0.00394667
B4|contig_3966	0.973	0.713	0.035	0.093	0.367	0.973	dsDNAphage	6709	1	50	0	0.683849	0.0344626
B4|contig_39877	0.98	0.567	0.14	0.42	0.96	0.98	dsDNAphage	23179	1	35.7	0	0.998033	0.00455095
B4|contig_3996	1	0.273	0.14	0.633	0.427	1	dsDNAphage	5995	4	66.7	0	0.625879	0.03958
B4|contig_4011	1	0.96	0.205	0.987	0.987	1	dsDNAphage	5544	2	57.1	0	0.999986	0.000793111
B4|contig_40138	1	0.833	0.14	0.82	0.947	1	dsDNAphage	10242	4	80	0	0.999599	0.0026437
B4|contig_40464	1	0.94	0.39	0.973	0.987	1	dsDNAphage	5862	2	50	0	0.999993	0.000623159
B4|contig_40687	1	0.16	0	0.027	0.1	1	dsDNAphage	7711	4	75	12.5	0.962268	0.0120477
B4|contig_40692	0.993	0.973	0.245	0.987	0.953	0.993	dsDNAphage	5598	2	50	0	0.999999	0.000396556
B4|contig_40909	0.847	0.133	0.19	0.02	0.267	0.847	dsDNAphage	7454	1	12.5	0	0.576641	0.0448297
B4|contig_41575	0.993	0.313	0.085	0.22	0.387	0.993	dsDNAphage	12051	2	75	0	0.67356	0.0352557
B4|contig_4172	1	0.267	0.23	0.413	0.433	1	dsDNAphage	11357	2	55.6	0	1	0
B4|contig_41819	0.993	0.58	0.255	0.567	0.507	0.993	dsDNAphage	9553	1	80	0	1	0
B4|contig_4199	0.987	0.74	0.06	0.92	0.54	0.987	dsDNAphage	6841	1	66.7	0	0.998207	0.00445653
B4|contig_42049	0.907	0.293	0.08	0.727	0.253	0.907	dsDNAphage	8684	0	36.8	0	0.99999	0.000660926
B4|contig_42144	0.86	0.9	0	0.027	0.067	0.9	NCLDV	5280	0	50	12.5	0.862647	0.0206587
B4|contig_42179	0.987	0.053	0.01	0.053	0.013	0.987	dsDNAphage	9561	8	66.7	6.7	0.931177	0.0155034
B4|contig_42430	1	0.293	0.125	0.733	0.26	1	dsDNAphage	5232	6	85.7	0	0.772648	0.0275512
B4|contig_4265	1	0.893	0.185	0.58	0.92	1	dsDNAphage	7533	9	76.9	0	0.950687	0.0135395
B4|contig_427	0.947	0.32	0.155	0.133	0.08	0.947	dsDNAphage	4796	0	55.6	0	0.980271	0.00925296
B4|contig_42737	0.987	0.187	0.21	0.713	0.747	0.987	dsDNAphage	5793	3	66.7	0	0.910839	0.0169952
B4|contig_4283	0.993	0.6	0.02	0.073	0.273	0.993	dsDNAphage	10407	3	71.4	0	0.558775	0.0470391
B4|contig_42857	0.993	0.347	0.22	0.273	0.52	0.993	dsDNAphage	10746	2	54.5	0	1	0
B4|contig_42880	0.973	0.12	0.025	0.073	0.78	0.973	dsDNAphage	8738	0	57.1	7.1	0.997705	0.0048342
B4|contig_43139	0.96	0.167	0.265	0.453	0.18	0.96	dsDNAphage	6068	0	41.7	0	1	0
B4|contig_43161	1	0.313	0	0.013	0.007	1	dsDNAphage	50647	1	20.2	2.4	0.999901	0.00158622
B4|contig_43293	0.993	0.353	0.61	0.56	0.987	0.993	dsDNAphage	14595	1	22.2	0	0.999799	0.00202055
B4|contig_43369	1	0.5	0.46	0.927	0.967	1	dsDNAphage	5295	3	44.4	0	0.972549	0.0103104
B4|contig_43505	1	0.367	0.37	0.813	0.987	1	dsDNAphage	13003	1	52.6	0	0.98933	0.00757232
B4|contig_43529	1	0.493	0.195	1	0.967	1	dsDNAphage	5496	2	57.1	0	0.999808	0.00202055
B4|contig_43655	0.953	0.2	0.525	0.893	0.987	0.987	lavidaviridae	7914	0	50	0	1	0.000302138
B4|contig_43712	0.993	0.373	0.205	0.967	0.94	0.993	dsDNAphage	5584	2	66.7	0	0.999181	0.00328575
B4|contig_43763	0.873	0.353	0.015	0.347	0.127	0.873	dsDNAphage	5267	0	45.5	0	0.999999	0.000396556
B4|contig_43838	0.44	0.553	0.005	0.007	0	0.553	NCLDV	6401	0	60	0	0.815567	0.0240766
B4|contig_4390	0.887	0.12	0.05	0.04	0	0.887	dsDNAphage	9662	0	30.8	3.8	0.987447	0.00796888
B4|contig_4399	1	0.26	0.09	0.607	0.26	1	dsDNAphage	7842	3	87.5	0	1	0
B4|contig_44104	0.933	0.847	0.705	0.307	0.973	0.973	lavidaviridae	10939	0	33.3	0	0.998829	0.00387114
B4|contig_44125	0.98	0.36	0.355	0.953	0.98	0.98	dsDNAphage	5366	2	44.4	0	1	0
B4|contig_44211	0.84	0.267	0.75	0.827	0.953	0.953	lavidaviridae	5558	0	30	0	0.990906	0.0072513
B4|contig_44247	0.84	0.04	0.21	0.687	0.387	0.84	dsDNAphage	5490	0	33.3	0	0.967823	0.0112546
B4|contig_44304	1	0.473	0.105	0.553	0.387	1	dsDNAphage	11450	3	46.7	0	0.827316	0.0232268
B4|contig_44313	0.66	0.073	0.465	0.06	0.907	0.907	lavidaviridae	5009	0	14.3	0	0.999994	0.000566508
B4|contig_44386	1	0.62	0.155	1	0.913	1	dsDNAphage	6156	2	60	0	0.999897	0.00166176
B4|contig_4460	0.853	0.587	0.57	0.98	0.907	0.98	ssDNA	6777	0	25	0	0.97691	0.00968729
B4|contig_44731	1	0.893	0.17	0.193	0.593	1	dsDNAphage	9831	1	42.1	0	0.983224	0.00883753
B4|contig_44753	1	0.1	0.01	0.113	0.553	1	dsDNAphage	34974	3	33.3	2.9	0.90223	0.017524
B4|contig_45049	0.98	0.387	0.72	0.967	0.867	0.98	dsDNAphage	10264	0	39.1	0	0.746933	0.0293262
B4|contig_45122	1	0.253	0.1	0.873	0.68	1	dsDNAphage	5048	6	85.7	0	0.749682	0.0292318
B4|contig_45253	0.96	0.273	0.065	0.16	0.233	0.96	dsDNAphage	6077	0	40	0	0.616642	0.040392
B4|contig_45375	0.993	0.873	0.04	0.453	0.4	0.993	dsDNAphage	6227	4	77.8	0	0.999533	0.00285142
B4|contig_45549	1	0.147	0.35	0.807	0.907	1	dsDNAphage	6515	3	100	0	0.847238	0.0217161
B4|contig_45777	0.993	0.253	0.055	0.273	0.213	0.993	dsDNAphage	8092	1	15.4	0	0.999998	0.000453206
B4|contig_45906	0.933	0.7	0.195	0.387	0.96	0.96	lavidaviridae	14298	0	66.7	0	1	0.00026437
B4|contig_45952	0.993	0.22	0.135	0.593	0.3	0.993	dsDNAphage	6069	6	77.8	0	0.720005	0.0314034
B4|contig_46183	1	0.207	0.28	0.18	0.147	1	dsDNAphage	8154	1	37.5	0	0.839402	0.0223015
B4|contig_46384	0.793	0.193	0.17	0.153	0.273	0.793	dsDNAphage	9487	0	66.7	0	0.965999	0.0115001
B4|contig_46545	0.893	0.407	0.235	0.447	0.32	0.893	dsDNAphage	7467	0	85.7	0	1	0
B4|contig_46564	0.927	0.907	0.115	0.567	0.967	0.967	lavidaviridae	6744	0	44.4	0	0.967242	0.0113679
B4|contig_46724	1	0.827	0.395	0.847	0.993	1	dsDNAphage	5792	2	44.4	0	0.757868	0.0288164
B4|contig_46759	0.92	0.707	0.055	0.38	0.407	0.92	dsDNAphage	5165	0	87.5	0	0.855836	0.0211496
B4|contig_46914	0.527	0.82	0.58	0.72	0.94	0.94	lavidaviridae	5819	0	25	0	1	0
B4|contig_46997	1	0.327	0.11	0.707	0.933	1	dsDNAphage	5895	4	88.9	0	0.999809	0.00202055
B4|contig_47086	0.973	0.313	0.35	0.093	0.073	0.973	dsDNAphage	10362	0	5.6	0	0.99976	0.00215273
B4|contig_47105	1	0.193	0.595	0.433	0.287	1	dsDNAphage	7578	2	33.3	0	0.849789	0.0215084
B4|contig_47260	0.993	0.053	0.55	0.307	0.307	0.993	dsDNAphage	6297	1	14.3	0	0.713795	0.0319511
B4|contig_47374	0.953	0.14	0.075	0.18	0.033	0.953	dsDNAphage	21612	1	10.5	2.6	0.60618	0.0416195
B4|contig_4753	0.98	0.333	0.245	0.833	0.813	0.98	dsDNAphage	9200	0	13.3	0	0.963302	0.0118778
B4|contig_47567	0.987	0.68	0.46	0.547	0.907	0.987	dsDNAphage	6024	1	33.3	0	0.757553	0.0288164
B4|contig_47671	1	0.447	0.02	0.413	0.433	1	dsDNAphage	6143	4	66.7	0	0.98639	0.00823325
B4|contig_47683	0.993	0.32	0.11	0.687	0.293	0.993	dsDNAphage	5698	6	85.7	0	0.999879	0.00177506
B4|contig_47706	0.993	0.487	0.245	0.173	0.62	0.993	dsDNAphage	5430	1	41.7	0	0.894477	0.0180716
B4|contig_4772	0.987	0.287	0.085	0.133	0.493	0.987	dsDNAphage	9539	1	44.4	0	0.998767	0.00392779
B4|contig_47837	0.293	0.84	0.255	0.533	0.967	0.967	lavidaviridae	6055	0	33.3	0	0.991036	0.00723242
B4|contig_47908	0.94	0.713	0.215	0.887	1	1	lavidaviridae	6179	0	40	0	0.830454	0.0229436
B4|contig_4804	0.933	0.387	0.36	0.88	0.927	0.933	dsDNAphage	6784	0	16.7	0	0.930462	0.0155412
B4|contig_48112	0.993	0.253	0.145	0.267	0.107	0.993	dsDNAphage	9962	1	33.3	0	0.999915	0.00152957
B4|contig_48186	1	0.8	0.035	0.493	0.593	1	dsDNAphage	6019	2	83.3	0	0.998829	0.00387114
B4|contig_4842	1	0.32	0.045	0.933	0.42	1	dsDNAphage	6163	7	77.8	0	0.999577	0.00273812
B4|contig_48431	0.947	0.193	0	0.06	0.007	0.947	dsDNAphage	8781	0	22.2	5.6	0.999997	0.000509857
B4|contig_4844	1	0.327	0.195	0.1	0.467	1	dsDNAphage	15334	3	62.5	0	0.999988	0.000717577
B4|contig_48703	0.947	0.74	0.02	0.067	0.133	0.947	dsDNAphage	9987	2	9.5	0	0.680019	0.0348214
B4|contig_48890	0.96	0.167	0.515	0.787	0.933	0.96	dsDNAphage	5470	0	23.1	0	0.998571	0.00419216
B4|contig_4892	1	0.707	0.125	0.88	0.947	1	dsDNAphage	6345	0	38.9	0	0.546419	0.0494939
B4|contig_48926	1	0.18	0.13	0.453	0.507	1	dsDNAphage	5863	3	77.8	0	0.554447	0.0477566
B4|contig_48964	nan	nan	nan	nan	nan	nan	dsDNAphage	8062	1	50	0	0.999908	0.00156734
B4|contig_49193	0.82	0.507	0.1	0.133	0.647	0.82	dsDNAphage	8142	0	63.6	0	0.999936	0.00132185
B4|contig_49207	0.927	0.667	0.78	0.767	0.667	0.927	dsDNAphage	5974	3	50	0	1	0
B4|contig_49320	0.407	0.747	0.17	0.26	0.587	0.747	NCLDV	4702	0	20	0	0.665156	0.0358977
B4|contig_49413	1	0.3	0.135	0.547	0.5	1	dsDNAphage	6888	8	100	0	0.869562	0.0201677
B4|contig_49463	0.907	0.54	0.125	0.747	0.247	0.907	dsDNAphage	7817	0	63.6	0	0.971071	0.0106692
B4|contig_4973	nan	nan	nan	nan	nan	nan	dsDNAphage	2715	1	50	0	0.99997	0.00101971
B4|contig_49878	1	0.493	0.135	0.86	0.893	1	dsDNAphage	13916	1	60.7	0	0.995633	0.00585392
B4|contig_49888	0.993	0.587	0.36	0.673	0.82	0.993	dsDNAphage	4747	2	66.7	0	0.9214	0.0162588
B4|contig_49975	0.993	0.78	0.08	0.493	0.94	0.993	dsDNAphage	13484	3	68.4	0	0.95446	0.0131052
B4|contig_50133	0.973	0.773	0.335	0.26	0.893	0.973	dsDNAphage	19362	1	34.5	0	0.995326	0.0059861
B4|contig_50264	0.84	0.033	0.01	0.053	0.033	0.84	dsDNAphage	6095	0	70	10	1	0
B4|contig_5082	0.987	0.5	0.02	0.753	0.18	0.987	dsDNAphage	5708	2	60	0	0.715764	0.0317622
B4|contig_5130	0.987	0.153	0.165	0.833	0.667	0.987	dsDNAphage	5166	6	75	0	0.672447	0.035369
B4|contig_51423	1	0.647	0.215	0.313	0.387	1	dsDNAphage	5863	2	42.9	0	0.941625	0.0146159
B4|contig_51514	0.927	0.58	0.7	0.66	1	1	lavidaviridae	5098	0	40	0	0.925735	0.0158811
B4|contig_5157	1	0.267	0.01	0.2	0.113	1	dsDNAphage	27055	5	54.8	2.4	0.975666	0.00983836
B4|contig_51756	1	0.78	0.12	0.867	0.907	1	dsDNAphage	5869	3	62.5	0	0.999268	0.00315356
B4|contig_51947	0.987	0.447	0.455	0.153	0.42	0.987	dsDNAphage	11141	2	15.8	0	0.813649	0.024171
B4|contig_52031	0.98	0.153	0.115	0.88	0.327	0.98	dsDNAphage	6681	8	80	0	0.982144	0.00900748
B4|contig_52071	0.847	0.88	0.31	0.887	0.967	0.967	lavidaviridae	8458	0	38.9	0	0.970138	0.0107637
B4|contig_52112	0.887	0.253	0.305	0.953	0.8	0.953	ssDNA	7448	0	77.8	0	0.999846	0.00190724
B4|contig_52149	0.933	0.393	0.16	0.307	0.7	0.933	dsDNAphage	12085	0	22.2	3.7	0.999619	0.00258705
B4|contig_52160	0.993	0.707	0.185	0.993	0.993	0.993	dsDNAphage	5000	1	66.7	0	0.985746	0.0084032
B4|contig_52356	1	0.187	0	0.027	0.02	1	dsDNAphage	40742	11	79.2	1.9	0.794692	0.0257383
B4|contig_52360	0.66	0.9	0.825	0.453	0.76	0.9	NCLDV	5266	0	33.3	0	0.728728	0.0307236
B4|contig_52396	0.913	0.247	0.115	0.64	0.333	0.913	dsDNAphage	5528	0	85.7	0	0.999676	0.00243598
B4|contig_52578	1	0.48	0.39	0.993	1	1	dsDNAphage	5270	2	57.1	0	1	0
B4|contig_52772	1	0.933	0.275	1	0.987	1	dsDNAphage	5392	1	100	0	0.998854	0.00377672
B4|contig_52810	0.993	0.56	0.13	0.913	0.98	0.993	dsDNAphage	5731	2	83.3	0	0.998798	0.00389002
B4|contig_52916	1	0.467	0.035	0.287	0.207	1	dsDNAphage	29243	4	16.4	0	0.98458	0.00859204
B4|contig_52969	0.993	0.92	0.275	0.727	1	1	lavidaviridae	21025	0	56	0	0.993502	0.00662814
B4|contig_53089	1	0.18	0	0.033	0.027	1	dsDNAphage	15488	5	42.3	3.8	0.934493	0.0152013
B4|contig_53182	1	0.927	0.18	0.853	0.98	1	dsDNAphage	10369	9	77.8	0	0.837997	0.0224337
B4|contig_53230	1	0.26	0.22	0.227	0.487	1	dsDNAphage	10031	3	83.3	0	0.952667	0.0133318
B4|contig_53249	1	0.813	0.17	0.147	0.76	1	dsDNAphage	10822	3	35.3	5.9	0.999934	0.00132185
B4|contig_53308	0.96	0.527	0.035	0.013	0.293	0.96	dsDNAphage	8709	1	50	0	0.807047	0.0247186
B4|contig_53390	0.993	0.08	0.145	0.647	0.56	0.993	dsDNAphage	5862	3	37.5	0	0.99997	0.00101971
B4|contig_5349	0.987	0.4	0.155	0.133	0.253	0.987	dsDNAphage	6522	1	14.3	0	0.999719	0.00228492
B4|contig_53664	0.987	0.053	0.02	0.04	0.12	0.987	dsDNAphage	6712	3	83.3	16.7	0.585173	0.043961
B4|contig_5377	1	0.24	0.14	0.373	0.447	1	dsDNAphage	9880	5	77.8	0	1	0.000302138
B4|contig_53952	1	0.327	0.035	0.78	0.54	1	dsDNAphage	5123	6	85.7	0	0.982155	0.00900748
B4|contig_53998	0.913	0.473	0.035	0.133	0.38	0.913	dsDNAphage	5661	2	18.2	0	0.897263	0.0179394
B4|contig_5400	1	0.173	0.135	0.28	0.207	1	dsDNAphage	23107	3	21.6	0	1	0
B4|contig_54088	0.987	0.893	0.205	0.993	0.987	0.993	ssDNA	5656	1	66.7	0	1	0.00026437
B4|contig_544	1	0.48	0.06	0.733	0.367	1	dsDNAphage	5552	1	88.9	0	0.989368	0.00757232
B4|contig_54548	1	0.267	0.04	0.133	0.08	1	dsDNAphage	65162	24	59.8	0	0.838429	0.0224148
B4|contig_5458	0.993	0.64	0.335	0.827	0.827	0.993	dsDNAphage	5353	3	62.5	0	0.974478	0.0100083
B4|contig_54911	1	0.333	0.31	0.727	0.793	1	dsDNAphage	7020	2	100	0	0.999999	0.000358788
B4|contig_54940	0.273	0.58	0.21	0.087	0.493	0.58	NCLDV	7838	0	10	0	0.755245	0.0289674
B4|contig_5502	0.987	0.86	0.2	0.447	0.893	0.987	dsDNAphage	10029	4	72.7	0	0.992099	0.0069114
B4|contig_55026	1	0.073	0.555	0.26	0.247	1	dsDNAphage	5936	1	12.5	0	0.967145	0.0113868
B4|contig_55594	0.673	0.607	0.085	0.167	0.1	0.673	dsDNAphage	7797	0	33.3	0	0.973223	0.0101783
B4|contig_5587	0.98	0.853	0.355	0.7	0.82	0.98	dsDNAphage	10143	2	60	0	0.995907	0.00581615
B4|contig_56304	1	0.733	0.04	0.373	0.78	1	dsDNAphage	8437	2	88.9	0	0.78792	0.0262482
B4|contig_56307	0.92	0.18	0	0.027	0	0.92	dsDNAphage	19157	0	50	3.1	0.850863	0.0214895
B4|contig_5648	0.993	0.227	0.025	0.02	0.133	0.993	dsDNAphage	43354	2	35.3	0	0.734038	0.0302704
B4|contig_56555	0.993	0.56	0.005	0.053	0.333	0.993	dsDNAphage	41895	10	54.4	1.8	0.762015	0.0285709
B4|contig_56584	1	0.187	0.19	0.833	0.293	1	dsDNAphage	6022	1	37.5	0	0.99998	0.000830878
B4|contig_56870	nan	nan	nan	nan	nan	nan	dsDNAphage	5041	1	100	0	0.989712	0.00747791
B4|contig_56955	1	0.187	0.055	0.727	0.3	1	dsDNAphage	5516	3	85.7	0	0.829919	0.0229625
B4|contig_57123	0.987	0.753	0.27	0.26	0.653	0.987	dsDNAphage	9411	1	62.5	0	0.984776	0.00857316
B4|contig_57187	1	0.24	0.165	0.647	0.82	1	dsDNAphage	5976	1	87.5	0	0.980377	0.00925296
B4|contig_57256	0.993	0.44	0.105	0.66	0.553	0.993	dsDNAphage	5394	3	57.1	0	0.9698	0.010877
B4|contig_57277	0.527	0.767	0.605	0.673	0.987	0.987	lavidaviridae	6177	0	25	0	0.738571	0.030006
B4|contig_57308	0.953	0.56	0.265	0.573	0.78	0.953	dsDNAphage	5060	1	60	0	0.810746	0.0243976
B4|contig_57363	1	0.12	0.115	0.573	0.613	1	dsDNAphage	15876	4	71.4	0	0.997196	0.00509857
B4|contig_57400	0.653	0.76	0.315	0.807	0.967	0.967	lavidaviridae	6448	0	85.7	0	0.611744	0.0409396
B4|contig_57620	0.493	0.76	0.47	0.687	0.947	0.947	lavidaviridae	5070	0	28.6	0	0.610296	0.041204
B4|contig_57657	0.973	0.787	0.04	0.56	0.647	0.973	dsDNAphage	8646	1	80	0	0.99992	0.0014918
B4|contig_5767	1	0.427	0.265	0.953	0.66	1	dsDNAphage	5583	1	75	0	0.999988	0.000717577
B4|contig_57775	0.94	0.46	0.36	0.64	0.627	0.94	dsDNAphage	9214	1	60	0	0.618555	0.0402032
B4|contig_57897	1	0.387	0	0.113	0.127	1	dsDNAphage	8916	2	31.6	0	0.997674	0.00489085
B4|contig_57932	1	0.567	0	0.033	0.14	1	dsDNAphage	18607	5	59.3	3.7	0.841386	0.0221316
B4|contig_57934	0.993	0.693	0.355	0.973	0.987	0.993	dsDNAphage	6127	2	50	0	0.780466	0.0268147
B4|contig_57978	1	0.147	0.295	1	0.94	1	dsDNAphage	5518	2	50	0	1	0.000302138
B4|contig_580	0.947	0.213	0.11	0.12	0.08	0.947	dsDNAphage	5102	1	12.5	0	0.998974	0.00370119
B4|contig_58032	1	0.4	0.115	0.127	0.167	1	dsDNAphage	4978	1	53.8	0	1	0
B4|contig_58066	0.993	0.18	0.355	0.853	0.207	0.993	dsDNAphage	5611	0	46.7	0	0.823529	0.0234345
B4|contig_58421	0.987	0.64	0.37	0.14	0.373	0.987	dsDNAphage	7457	1	42.9	0	0.868822	0.0202243
B4|contig_58660	1	0.927	0.095	0.787	0.953	1	dsDNAphage	5671	4	62.5	0	0.995089	0.00602387
B4|contig_58838	1	0.2	0.1	0.7	0.467	1	dsDNAphage	9903	11	92.9	0	0.562682	0.0465103
B4|contig_58856	1	0.24	0.12	0.813	0.327	1	dsDNAphage	4910	5	85.7	0	0.999997	0.000490974
B4|contig_5891	0.96	0.807	0.155	0.78	0.947	0.96	dsDNAphage	4788	0	80	0	0.963643	0.0118023
B4|contig_59037	1	0.2	0.05	0.707	0.413	1	dsDNAphage	4999	3	62.5	0	0.622053	0.0398255
B4|contig_59248	0.993	0.18	0.66	0.98	0.94	0.993	dsDNAphage	9930	3	42.9	0	0.885995	0.018827
B4|contig_5939	0.8	0.473	0.245	0.24	0.327	0.8	dsDNAphage	5755	0	8.3	0	0.994917	0.00611829
B4|contig_59456	1	0.933	0.155	0.72	0.973	1	dsDNAphage	10335	4	66.7	0	1	0
B4|contig_59639	0.933	0.093	0.44	0.693	0.133	0.933	dsDNAphage	5465	0	26.7	0	0.998498	0.00422993
B4|contig_59705	1	0.753	0.145	0.767	0.987	1	dsDNAphage	6047	3	83.3	0	1	0
B4|contig_6002	0.92	0.52	0.375	0.807	0.747	0.92	dsDNAphage	5020	0	66.7	0	1	0.00026437
B4|contig_60175	1	0.373	0.12	0.907	0.92	1	dsDNAphage	6180	1	46.2	0	0.909276	0.0170708
B4|contig_60213	0.993	0.927	0.415	0.953	0.967	0.993	dsDNAphage	5843	2	55.6	0	1	0
B4|contig_60258	0.987	0.707	0.23	0.847	0.213	0.987	dsDNAphage	5615	0	47.1	0	0.999848	0.00190724
B4|contig_60789	0.967	0.873	0.035	0.213	0.147	0.967	dsDNAphage	7115	1	61.5	0	0.888925	0.0185815
B4|contig_60979	0.987	0.407	0.435	0.94	0.993	0.993	lavidaviridae	6628	0	41.7	0	0.825788	0.0233212
B4|contig_6130	1	0.2	0.115	0.553	0.447	1	dsDNAphage	6690	2	88.9	0	0.999999	0.000358788
B4|contig_61586	0.807	0.013	0	0.007	0.013	0.807	dsDNAphage	7583	0	28.6	7.1	0.999871	0.00179394
B4|contig_61701	1	0.213	0.045	0.4	0.513	1	dsDNAphage	7942	4	80	0	0.999469	0.00294584
B4|contig_61757	0.993	0.413	0.13	0.973	0.82	0.993	dsDNAphage	5609	3	62.5	0	1	0.00026437
B4|contig_6196	1	0.393	0.06	0.133	0.293	1	dsDNAphage	9977	1	47.4	0	0.845765	0.0218672
B4|contig_61990	0.973	0.08	0.03	0.007	0.093	0.973	dsDNAphage	14344	1	41.2	5.9	0.998894	0.00375784
B4|contig_62116	1	0.467	0.12	0.84	0.647	1	dsDNAphage	5226	6	85.7	0	0.979787	0.0093285
B4|contig_6218	0.98	0.833	0.175	0.873	0.973	0.98	dsDNAphage	6343	0	38.5	0	0.986024	0.00834655
B4|contig_62364	1	0.207	0.155	0.767	0.313	1	dsDNAphage	10484	1	47.1	0	0.990595	0.0072513
B4|contig_62421	1	0.173	0.145	0.54	0.127	1	dsDNAphage	5994	1	44.4	0	0.989459	0.00753456
B4|contig_62466	1	0.46	0.27	0.973	0.987	1	dsDNAphage	5505	2	57.1	0	0.788973	0.0262104
B4|contig_62468	0.993	0.927	0.015	0.3	0.347	0.993	dsDNAphage	14536	5	70.8	0	0.648771	0.0372007
B4|contig_62480	0.987	0.24	0.31	0.373	0.407	0.987	dsDNAphage	9009	3	60	0	0.999995	0.000566508
B4|contig_62539	1	0.24	0.34	0.833	0.1	1	dsDNAphage	5901	1	21.4	0	0.999923	0.0014918
B4|contig_62615	0.993	0.233	0	0.027	0.007	0.993	dsDNAphage	6511	2	50	16.7	0.974376	0.0100083
B4|contig_62840	1	0.233	0.29	0.727	0.667	1	dsDNAphage	5918	2	41.7	0	0.988443	0.00781781
B4|contig_63252	0.987	0.913	0.125	0.76	0.787	0.987	dsDNAphage	5988	3	55.6	0	0.999591	0.00268147
B4|contig_63274	0.56	0.7	0.53	0.967	1	1	lavidaviridae	8687	0	25	0	1	0.00026437
B4|contig_63293	0.967	0.453	0.835	0.433	0.9	0.967	dsDNAphage	4077	1	25	0	0.696803	0.0333484
B4|contig_6333	1	0.393	0.36	0.247	0.52	1	dsDNAphage	8172	2	30	0	0.999885	0.00175617
B4|contig_63667	0.98	0.667	0.02	0.473	0.207	0.98	dsDNAphage	5524	2	66.7	0	0.999648	0.00245487
B4|contig_63860	0.993	0.527	0.015	0.053	0.087	0.993	dsDNAphage	9580	10	81.2	6.2	0.984565	0.00859204
B4|contig_63957	1	0.173	0.11	0.66	0.3	1	dsDNAphage	4978	5	55.6	0	0.778898	0.0269847
B4|contig_63981	1	0.52	0.18	0.973	0.953	1	dsDNAphage	5741	2	57.1	0	0.999999	0.000396556
B4|contig_64022	1	0.433	0.08	0.98	0.273	1	dsDNAphage	5023	2	50	0	0.999993	0.000604275
B4|contig_64161	0.993	0.093	0	0.08	0.067	0.993	dsDNAphage	10208	2	45.5	4.5	0.713316	0.0319511
B4|contig_64291	0.807	0.247	0.215	0.573	0.433	0.807	dsDNAphage	5146	0	83.3	0	0.955917	0.0128975
B4|contig_64330	0.813	0.593	0.535	0.94	0.947	0.947	lavidaviridae	5084	0	33.3	0	0.746368	0.0293451
B4|contig_64493	1	0.853	0.215	0.953	1	1	dsDNAphage	5737	2	57.1	0	1	0
B4|contig_64498	1	0.24	0.03	0.127	0.48	1	dsDNAphage	42809	4	25.4	1.5	0.8449	0.021905
B4|contig_64617	1	0.313	0.13	0.26	0.32	1	dsDNAphage	8937	4	70	0	0.999994	0.000566508
B4|contig_64629	1	0.253	0.22	0.187	0.553	1	dsDNAphage	6963	1	25	0	0.631518	0.0390135
B4|contig_64667	0.94	0.147	0.015	0.08	0.06	0.94	dsDNAphage	12933	0	48.5	3	0.743282	0.0296473
B4|contig_64724	0.98	0.547	0.645	0.947	0.84	0.98	dsDNAphage	5835	0	37.5	0	0.617773	0.0402787
B4|contig_64753	0.993	0.9	0.23	0.813	0.953	0.993	dsDNAphage	9635	4	69.2	0	0.651681	0.0368986
B4|contig_64833	0.847	0.56	0.095	0.087	0.447	0.847	dsDNAphage	6769	0	23.5	11.8	0.999982	0.000830878
B4|contig_65017	0.153	0.307	0.405	0.447	0.927	0.927	lavidaviridae	4191	0	33.3	0	0.748736	0.0292885
B4|contig_65049	0.947	0.62	0.04	0.673	0.467	0.947	dsDNAphage	5074	0	42.9	0	0.99993	0.00139739
B4|contig_65152	1	0.613	0.855	0.947	0.98	1	dsDNAphage	7921	1	50	0	0.98982	0.00745902
B4|contig_65285	0.953	0.8	0.42	0.567	0.813	0.953	dsDNAphage	5687	1	50	0	0.971946	0.0104993
B4|contig_65342	0.807	0.42	0.09	0.16	0.473	0.807	dsDNAphage	8792	0	46.7	0	0.995043	0.00604275
B4|contig_65478	0.98	0.267	0.06	0.387	0.173	0.98	dsDNAphage	15992	0	44	0	0.99845	0.00426769
B4|contig_65620	0.947	0.873	0.23	0.827	1	1	lavidaviridae	5908	0	71.4	0	0.99309	0.00674145
B4|contig_66026	1	0.427	0.125	0.82	0.893	1	dsDNAphage	8629	5	83.3	0	0.980612	0.00923408
B4|contig_66042	0.567	0.32	0.53	0.413	1	1	lavidaviridae	4942	0	40	0	0.965999	0.0115001
B4|contig_6634	0.953	0.413	0.06	0.54	0.18	0.953	dsDNAphage	8369	0	44.4	0	0.814317	0.024171
B4|contig_66400	1	0.1	0.165	0.493	0.42	1	dsDNAphage	10179	5	66.7	0	0.960787	0.0122366
B4|contig_66686	0.72	0.087	0	0.013	0.007	0.72	dsDNAphage	4244	0	28.6	14.3	0.993044	0.00674145
B4|contig_67660	0.987	0.7	0.45	0.993	0.98	0.993	ssDNA	5953	1	50	0	0.999961	0.00105748
B4|contig_6775	1	0.54	0.05	0.68	0.227	1	dsDNAphage	7443	5	84.6	0	0.998914	0.00373895
B4|contig_67780	0.993	0.753	0.21	0.987	0.96	0.993	dsDNAphage	5435	2	57.1	0	0.999999	0.000396556
B4|contig_67843	1	0.64	0.125	0.8	0.507	1	dsDNAphage	5004	6	85.7	0	0.998829	0.00387114
B4|contig_68240	0.467	0.7	0	0.013	0.16	0.7	NCLDV	9849	0	30	0	0.999964	0.00105748
B4|contig_6825	1	0.413	0.055	0.313	0.587	1	dsDNAphage	10465	2	83.3	0	1	0
B4|contig_68278	0.993	0.407	0.33	0.893	0.92	0.993	dsDNAphage	5087	2	50	0	0.999098	0.00339905
B4|contig_68334	0.967	0.913	0.595	0.3	0.32	0.967	dsDNAphage	6723	1	33.3	0	0.999995	0.000566508
B4|contig_68648	0.76	0.22	0.835	0.407	0.787	0.835	RNA	6384	0	33.3	0	0.999982	0.000830878
B4|contig_68688	0.973	0.367	0.14	0.347	0.207	0.973	dsDNAphage	9439	0	37.5	0	0.999887	0.00175617
B4|contig_6884	1	0.28	0.425	0.127	0.047	1	dsDNAphage	14951	1	8	0	0.985512	0.00844097
B4|contig_6891	1	0.727	0.065	0.1	0.447	1	dsDNAphage	9161	2	53.8	0	0.913316	0.0167498
B4|contig_68916	0.993	0.507	0	0.2	0.053	0.993	dsDNAphage	22849	5	75.7	0	0.641012	0.0379749
B4|contig_69140	0.84	0.033	0.095	0.06	0.613	0.84	dsDNAphage	5245	0	37.5	12.5	0.598335	0.0425259
B4|contig_69333	1	0.3	0.22	0.787	0.293	1	dsDNAphage	5377	6	60	0	0.999907	0.00156734
B4|contig_69345	0.66	0.427	0.855	0.447	0.86	0.86	lavidaviridae	5861	0	33.3	0	0.721401	0.0312901
B4|contig_6935	1	0.54	0.125	0.1	0.133	1	dsDNAphage	22445	4	76.2	0	0.999832	0.00196389
B4|contig_69383	1	0.967	0.06	0.827	0.953	1	dsDNAphage	5186	3	58.3	0	0.874852	0.0198089
B4|contig_69442	0.993	0.433	0.295	0.953	0.967	0.993	dsDNAphage	6495	1	70	0	0.97736	0.00959287
B4|contig_69732	1	0.733	0.105	0.833	0.893	1	dsDNAphage	8358	3	81.8	0	0.999878	0.00177506
B4|contig_69876	0.82	0.84	0.36	0.967	0.987	0.987	lavidaviridae	5934	0	37.5	0	0.995765	0.00583503
B4|contig_7001	0.98	0.7	0.085	0.06	0.933	0.98	dsDNAphage	5955	1	28.6	0	0.893512	0.0182416
B4|contig_70036	0.993	0.567	0.055	0.86	0.713	0.993	dsDNAphage	5098	3	71.4	0	0.550831	0.0486064
B4|contig_70286	1	0.12	0.35	0.313	0.267	1	dsDNAphage	6146	1	12.5	0	0.567949	0.0459627
B4|contig_70438	1	0.62	0.165	0.827	0.547	1	dsDNAphage	5040	6	100	0	0.862647	0.0206587
B4|contig_70548	1	0.273	0.105	0.913	0.44	1	dsDNAphage	5021	5	71.4	0	0.712721	0.0320077
B4|contig_70585	0.913	0.68	0.135	0.673	0.32	0.913	dsDNAphage	8688	0	81.8	0	0.986836	0.00811995
B4|contig_70719	0.993	0.853	0.245	0.987	0.987	0.993	dsDNAphage	5404	2	66.7	0	1	0.000302138
B4|contig_70903	0.92	0.133	0.025	0.093	0.013	0.92	dsDNAphage	10946	0	20.7	3.4	0.985228	0.00849762
B4|contig_71095	0.927	0.713	0.125	0.52	0.207	0.927	dsDNAphage	12140	0	28.6	0	0.999993	0.000604275
B4|contig_71440	0.84	0.5	0.145	0.287	0.08	0.84	dsDNAphage	6909	0	5.9	0	0.999995	0.000566508
B4|contig_71637	1	0.233	0.195	0.533	0.333	1	dsDNAphage	5126	2	62.5	0	0.939305	0.0148803
B4|contig_71716	0.987	0.273	0.305	0.84	0.8	0.987	dsDNAphage	6749	4	60	0	1	0.00026437
B4|contig_7172	1	0.887	0.3	0.82	0.873	1	dsDNAphage	6241	3	50	0	0.99992	0.0014918
B4|contig_71873	1	0.753	0.175	0.98	0.953	1	dsDNAphage	5943	2	55.6	0	0.999995	0.000547624
B4|contig_72137	1	0.293	0.025	0.8	0.267	1	dsDNAphage	6052	2	70	0	0.983535	0.00876199
B4|contig_72145	0.993	0.267	0.205	0.353	0.24	0.993	dsDNAphage	6886	1	20	0	0.96488	0.0116323
B4|contig_727	0.907	0.187	0.4	0.627	0.54	0.907	dsDNAphage	6094	0	18.2	0	0.97505	0.00989501
B4|contig_72772	0.98	0.787	0.525	0.947	0.833	0.98	dsDNAphage	4020	2	28.6	0	0.927766	0.0157867
B4|contig_73112	0.973	0.807	0.35	0.933	0.9	0.973	dsDNAphage	11728	0	34.8	0	0.911283	0.0169764
B4|contig_73217	0.947	0.987	0.18	0.393	0.987	0.987	NCLDV	6163	0	25	0	0.782778	0.0266636
B4|contig_73236	1	0.16	0.215	0.807	0.46	1	dsDNAphage	5274	6	85.7	0	0.82128	0.0235856
B4|contig_73425	1	0.387	0.07	0.46	0.213	1	dsDNAphage	5263	4	72.7	0	0.974398	0.0100083
B4|contig_73437	0.907	0.653	0.04	0.153	0.247	0.907	dsDNAphage	5771	0	46.2	0	0.549573	0.0488708
B4|contig_73680	1	0.393	0.115	0.647	0.52	1	dsDNAphage	6197	4	71.4	0	0.943603	0.0143515
B4|contig_73731	0.907	0.327	0.17	0.333	0.68	0.907	dsDNAphage	8532	0	15	5	0.77922	0.026928
B4|contig_7384	1	0.34	0.16	0.287	0.247	1	dsDNAphage	53610	12	63.9	0	0.999367	0.00304026
B4|contig_73956	0.907	0.56	0.035	0.353	0.153	0.907	dsDNAphage	9576	0	36.8	0	0.712721	0.0320077
B4|contig_74165	1	0.8	0.13	0.773	0.767	1	dsDNAphage	5706	2	57.1	0	0.997936	0.00464537
B4|contig_74171	1	0.587	0.335	0.247	0.327	1	dsDNAphage	6225	1	14.3	0	0.925735	0.0158811
B4|contig_74192	0.78	0.66	0.275	0.393	0.46	0.78	dsDNAphage	5744	0	66.7	0	0.999517	0.00290807
B4|contig_74334	0.993	0.833	0.24	0.993	1	1	lavidaviridae	5751	0	62.5	0	0.999997	0.000490974
B4|contig_74379	0.847	0.687	0.27	0.84	0.827	0.847	dsDNAphage	5060	0	57.1	0	0.999577	0.00273812
B4|contig_74661	0.673	0.413	0.21	0.233	0.393	0.673	dsDNAphage	5588	0	66.7	0	0.680242	0.0348214
B4|contig_74713	0.987	0.253	0.575	0.973	0.933	0.987	dsDNAphage	8148	0	38.5	0	0.781545	0.0266825
B4|contig_74764	0.987	0.22	0.185	0.933	0.927	0.987	dsDNAphage	5187	3	71.4	0	0.990709	0.0072513
B4|contig_74815	1	0.76	0.315	0.393	0.367	1	dsDNAphage	6908	2	71.4	0	0.979412	0.00934738
B4|contig_75130	1	0.253	0.185	0.947	0.32	1	dsDNAphage	4941	2	62.5	0	0.564674	0.046397
B4|contig_75241	0.56	0.573	0.155	0.96	0.64	0.96	ssDNA	5033	0	33.3	0	0.767391	0.0280233
B4|contig_75397	1	0.9	0.115	0.8	0.927	1	dsDNAphage	5683	3	85.7	0	0.640713	0.0380127
B4|contig_75583	0.993	0.547	0.065	0.693	0.647	0.993	dsDNAphage	11509	3	46.7	0	0.996614	0.00549513
B4|contig_75876	0.98	0.393	0.195	0.207	0.08	0.98	dsDNAphage	7116	0	50	0	0.948846	0.0138228
B4|contig_75983	0.893	0.227	0.14	0.367	0.593	0.893	dsDNAphage	6476	0	71.4	0	0.631805	0.0389946
B4|contig_7603	1	0.42	0.34	0.587	0.513	1	dsDNAphage	10197	3	50	0	0.997781	0.00481532
B4|contig_76232	0.993	0.12	0.32	0.64	0.74	0.993	dsDNAphage	6115	0	50	0	0.809163	0.0245298
B4|contig_76239	0.987	0.453	0.195	0.713	0.473	0.987	dsDNAphage	5002	3	66.7	0	0.960195	0.0123688
B4|contig_7641	0.687	0.08	0	0.013	0.053	0.687	dsDNAphage	7926	0	23.5	11.8	0.646482	0.0374273
B4|contig_76412	0.793	0.567	0.015	0.08	0.707	0.793	dsDNAphage	5053	0	57.1	14.3	0.998045	0.00455095
B4|contig_76416	0.987	0.627	0.01	0.087	0.087	0.987	dsDNAphage	5723	4	71.4	14.3	0.746517	0.0293451
B4|contig_76618	1	0.087	0	0.04	0.047	1	dsDNAphage	36264	8	61	3.4	0.689402	0.0340471
B4|contig_7664	0.913	0.293	0.755	0.94	0.967	0.967	lavidaviridae	6055	0	37.5	0	0.769084	0.02791
B4|contig_76763	0.98	0.727	0.25	0.927	0.933	0.98	dsDNAphage	6151	0	23.8	0	0.936282	0.0150125
B4|contig_76872	1	0.227	0.3	0.92	0.907	1	dsDNAphage	6036	1	100	0	0.999999	0.000396556
B4|contig_7725	0.82	0.447	0.235	0.427	0.873	0.873	lavidaviridae	19708	0	71.4	0	1	0.00026437
B4|contig_77271	0.973	0.293	0.395	0.56	0.813	0.973	dsDNAphage	9055	3	43.8	0	0.999236	0.00324798
B4|contig_77327	0.927	0.24	0.19	0.253	0.56	0.927	dsDNAphage	6162	1	14.3	0	0.800326	0.0252096
B4|contig_77403	1	0.653	0.12	0.753	0.287	1	dsDNAphage	5509	4	85.7	0	1	0
B4|contig_7749	1	0.193	0.035	0.027	0.04	1	dsDNAphage	23304	5	37.5	3.1	0.999944	0.00122743
B4|contig_77731	1	0.44	0.03	0.78	0.6	1	dsDNAphage	5361	2	88.9	0	0.996302	0.00568396
B4|contig_78350	1	0.987	0.2	0.873	1	1	dsDNAphage	5177	2	83.3	0	0.999988	0.00073646
B4|contig_784	1	0.22	0.075	0.467	0.48	1	dsDNAphage	7825	7	77.8	0	0.744045	0.0296095
B4|contig_78571	1	0.64	0.07	0.6	0.853	1	dsDNAphage	13073	1	86.7	0	0.996854	0.00536294
B4|contig_7863	0.793	0.433	0.71	0.953	0.887	0.953	ssDNA	5950	0	33.3	0	0.997526	0.00498527
B4|contig_78722	0.993	0.28	0.425	0.6	0.947	0.993	dsDNAphage	39393	8	60.7	0	0.5759	0.044943
B4|contig_78725	0.78	0.533	0.58	0.453	0.507	0.78	dsDNAphage	5093	0	14.3	0	0.869562	0.0201677
B4|contig_78939	0.953	0.647	0.12	0.9	0.187	0.953	dsDNAphage	8908	0	33.3	0	0.999972	0.000963064
B4|contig_79006	1	0.147	0.03	0.38	0.373	1	dsDNAphage	5920	2	58.3	0	0.972309	0.0104426
B4|contig_79081	0.873	0.533	0.095	0.48	0.32	0.873	dsDNAphage	8473	1	63.6	0	0.964704	0.0116323
B4|contig_7909	1	0.227	0.21	0.9	0.493	1	dsDNAphage	5441	4	71.4	0	0.960434	0.012331
B4|contig_79268	1	0.44	0.27	0.813	0.993	1	dsDNAphage	7447	1	30.8	0	0.998375	0.00434323
B4|contig_79278	0.707	0.48	0.52	0.54	0.5	0.707	dsDNAphage	2357	0	50	0	0.549501	0.0488896
B4|contig_79589	1	0.153	0.405	0.233	0.16	1	dsDNAphage	6055	1	11.1	0	1	0
B4|contig_79639	1	0.96	0.215	0.933	0.987	1	dsDNAphage	7787	3	54.5	0	0.99997	0.00101971
B4|contig_7989	0.993	0.3	0.255	0.967	0.96	0.993	dsDNAphage	4947	2	57.1	0	0.999648	0.00245487
B4|contig_79893	0.993	0.953	0.16	0.607	0.947	0.993	dsDNAphage	9047	3	47.4	0	0.909649	0.0170708
B4|contig_79929	1	0.233	0.205	0.88	0.94	1	dsDNAphage	5134	4	85.7	0	0.993406	0.00664703
B4|contig_80176	0.993	0.547	0.1	0.113	0.6	0.993	dsDNAphage	9615	2	57.9	0	0.97714	0.00963064
B4|contig_80215	1	0.833	0.07	0.807	0.973	1	dsDNAphage	7321	7	50	0	0.89097	0.0184304
B4|contig_80316	0.993	0.82	0.145	0.833	0.86	0.993	dsDNAphage	5050	0	63.6	0	0.867471	0.0203188
B4|contig_80380	1	0.613	0.105	0.62	0.873	1	dsDNAphage	15204	0	38.2	0	0.997174	0.00511746
B4|contig_80614	0.9	0.8	0.04	0.853	0.98	0.98	lavidaviridae	5526	0	61.5	0	0.98552	0.00844097
B4|contig_80848	1	0.78	0.14	0.847	0.967	1	dsDNAphage	7042	1	33.3	0	0.999878	0.00177506
B4|contig_81046	0.92	0.193	0.005	0.04	0.027	0.92	dsDNAphage	11536	0	23.1	3.8	0.792879	0.0259461
B4|contig_8120	1	0.633	0.2	1	0.92	1	dsDNAphage	4915	2	66.7	0	0.999964	0.00105748
B4|contig_81310	0.993	0.4	0.5	0.9	0.993	0.993	dsDNAphage	6104	1	50	0	0.625665	0.0396178
B4|contig_81596	0.987	0.347	0.195	0.693	0.673	0.987	dsDNAphage	6783	3	100	0	0.735596	0.0300627
B4|contig_81859	0.993	0.333	0.035	0.787	0.587	0.993	dsDNAphage	5532	7	87.5	0	0.999123	0.00336128
B4|contig_81937	1	0.353	0.205	0.687	0.707	1	dsDNAphage	5926	3	71.4	0	0.993044	0.00674145
B4|contig_81983	0.953	0.18	0.005	0.187	0.793	0.953	dsDNAphage	5444	2	50	12.5	0.99998	0.000830878
B4|contig_81985	1	0.487	0.14	0.4	0.52	1	dsDNAphage	9380	9	81.8	0	0.999987	0.000774228
B4|contig_82226	0.967	0.62	0.01	0.067	0.207	0.967	dsDNAphage	13650	4	61.1	0	1	0
B4|contig_82281	1	0.653	0.005	0.06	0.187	1	dsDNAphage	16834	11	54.2	4.2	0.933518	0.0152579
B4|contig_82385	0.493	0.853	0.06	0.02	0.44	0.853	NCLDV	15580	0	25	0	0.94754	0.0140305
B4|contig_82422	0.84	0.673	0.955	0.347	0.953	0.955	RNA	5977	0	16.7	0	0.9985	0.00422993
B4|contig_82582	0.973	0.253	0.065	0.5	0.173	0.973	dsDNAphage	4864	0	50	0	0.836766	0.0225281
B4|contig_82620	0.987	0.253	0.2	0.44	0.107	0.987	dsDNAphage	19111	0	36.2	0	0.857477	0.0209797
B4|contig_82720	1	0.467	0.045	0.32	0.713	1	dsDNAphage	17574	3	40	4	0.548687	0.0490218
B4|contig_82727	0.993	0.127	0.155	0.873	0.153	0.993	dsDNAphage	5723	0	25	0	0.999784	0.00203943
B4|contig_82885	0.987	0.853	0.29	0.953	0.94	0.987	dsDNAphage	5259	2	71.4	0	0.917851	0.0164287
B4|contig_83003	0.993	0.4	0.085	0.847	0.947	0.993	dsDNAphage	8367	3	64.7	0	0.998481	0.00426769
B4|contig_8302	0.987	0.253	0.06	0.307	0.16	0.987	dsDNAphage	12902	3	60	0	0.978307	0.00951734
B4|contig_83038	1	0.56	0.04	0.12	0.08	1	dsDNAphage	10350	1	29.2	0	0.839082	0.0223393
B4|contig_83189	0.967	0.213	0.065	0.747	0.147	0.967	dsDNAphage	6051	0	38.5	0	0.999994	0.000585392
B4|contig_83261	0.473	0.833	0.68	0.947	0.98	0.98	lavidaviridae	6130	0	25	0	0.712514	0.0320832
B4|contig_83307	1	0.093	0.145	0.587	0.413	1	dsDNAphage	7170	4	77.8	0	0.996392	0.00557066
B4|contig_8359	0.993	0.367	0.31	0.593	0.56	0.993	dsDNAphage	5955	1	28.6	0	0.882465	0.0190724
B4|contig_83697	0.973	0.54	0.11	0.607	0.94	0.973	dsDNAphage	8143	1	14.3	0	0.913359	0.0167498
B4|contig_83798	1	0.867	0.41	0.74	0.94	1	dsDNAphage	13854	2	53.8	0	0.999999	0.000434323
B4|contig_8396	0.993	0.12	0.105	0.2	0.013	0.993	dsDNAphage	17005	1	26.1	2.2	0.998722	0.00396556
B4|contig_83987	0.947	0.18	0.145	0.213	0.113	0.947	dsDNAphage	6609	0	73.3	0	0.937524	0.0149558
B4|contig_84091	0.993	0.427	0.045	0.307	0.733	0.993	dsDNAphage	16084	0	32.4	0	0.858296	0.020923
B4|contig_84136	0.493	0.833	0.675	0.887	0.98	0.98	lavidaviridae	6035	0	28.6	0	0.985769	0.0084032
B4|contig_84333	1	0.767	0.22	0.86	0.82	1	dsDNAphage	5054	2	85.7	0	0.915716	0.016542
B4|contig_84500	1	0.427	0.585	0.76	0.567	1	dsDNAphage	5230	2	33.3	0	0.999717	0.00228492
B4|contig_84579	0.987	0.353	0.15	0.953	0.48	0.987	dsDNAphage	5655	3	71.4	0	0.961879	0.0120855
B4|contig_84581	0.993	0.967	0.15	0.807	0.88	0.993	dsDNAphage	5613	2	57.1	0	0.999782	0.00205831
B4|contig_84755	0.993	0.18	0.315	0.507	0.227	0.993	dsDNAphage	5238	0	36.4	0	0.99986	0.00190724
B4|contig_84800	1	0.173	0	0	0	1	dsDNAphage	27797	8	37.2	14	0.990595	0.0072513
B4|contig_8486	1	0.447	0.015	0.087	0.153	1	dsDNAphage	28934	7	74.3	0	1	0
B4|contig_84921	0.947	0.707	0.22	0.86	0.987	0.987	lavidaviridae	9297	0	75	0	0.995719	0.00583503
B4|contig_8493	1	0.453	0.025	0.367	0.273	1	dsDNAphage	5245	6	87.5	0	0.999998	0.000434323
B4|contig_8501	1	0.393	0	0.047	0.06	1	dsDNAphage	9874	3	55.6	5.6	0.614893	0.040562
B4|contig_85014	1	0.24	0.065	0.287	0.487	1	dsDNAphage	11377	3	92.3	0	0.846051	0.0218672
B4|contig_85232	0.947	0.513	0.22	0.76	0.16	0.947	dsDNAphage	5691	0	35.7	0	1	0
B4|contig_85298	1	0.8	0.14	0.74	0.267	1	dsDNAphage	6055	4	100	0	0.993776	0.00659038
B4|contig_8542	1	0.487	0.23	0.527	0.5	1	dsDNAphage	5389	1	50	0	0.999952	0.0011519
B4|contig_85534	0.987	0.213	0.12	0.1	0.053	0.987	dsDNAphage	6666	1	30	0	0.997831	0.0047209
B4|contig_8626	0.993	0.96	0.185	0.693	0.993	0.993	dsDNAphage	9611	1	50	0	0.999999	0.000358788
B4|contig_86341	0.827	0.447	0.015	0.08	0.193	0.827	dsDNAphage	6422	0	38.5	0	0.988418	0.00781781
B4|contig_86563	0.98	0.5	0.225	0.127	0.227	0.98	dsDNAphage	6278	2	83.3	0	0.996307	0.00568396
B4|contig_87186	1	0.773	0.335	0.993	0.987	1	dsDNAphage	5173	1	75	0	0.999971	0.00100083
B4|contig_8727	1	0.28	0.155	0.633	0.593	1	dsDNAphage	5126	4	83.3	0	0.994694	0.00615605
B4|contig_874	0.987	0.28	0.4	0.573	0.16	0.987	dsDNAphage	5143	0	22.2	0	0.734038	0.0302704
B4|contig_87535	0.84	0.54	0.005	0.06	0.66	0.84	dsDNAphage	5255	0	63.6	9.1	0.910397	0.0170141
B4|contig_87699	0.953	0.14	0.34	0.173	0.04	0.953	dsDNAphage	5583	0	6.2	0	0.996363	0.00562731
B4|contig_877	nan	nan	nan	nan	nan	nan	dsDNAphage	8399	1	100	0	1	0
B4|contig_87762	1	0.26	0.025	0.8	0.26	1	dsDNAphage	5041	4	71.4	0	0.967145	0.0113868
B4|contig_8779	0.98	0.207	0.1	0.56	0.287	0.98	dsDNAphage	5613	2	22.2	0	0.873332	0.0198655
B4|contig_87845	0.987	0.12	0.055	0.187	0.22	0.987	dsDNAphage	5715	1	18.2	0	0.924257	0.0159566
B4|contig_8799	1	0.88	0.405	0.813	0.987	1	dsDNAphage	7845	1	30.8	0	0.881246	0.0191291
B4|contig_88058	0.72	0.613	0.075	0.387	0.553	0.72	dsDNAphage	6503	0	75	0	0.999955	0.00109525
B4|contig_88403	1	0.447	0.025	0.107	0.187	1	dsDNAphage	23870	2	24.4	0	0.877823	0.019469
B4|contig_88433	1	0.613	0.185	0.953	0.973	1	dsDNAphage	5295	2	80	0	0.999924	0.0014918
B4|contig_88485	1	0.16	0.025	0.073	0.36	1	dsDNAphage	35769	6	44.7	2.1	0.810048	0.0244354
B4|contig_88497	1	0.6	0.1	0.507	0.627	1	dsDNAphage	8498	2	100	0	0.822121	0.023529
B4|contig_8866	0.827	0.747	0.43	0.733	0.947	0.947	lavidaviridae	5911	0	22.2	0	0.998038	0.00455095
B4|contig_8898	1	0.673	0.15	0.9	0.493	1	dsDNAphage	5186	2	37.5	0	0.934559	0.0151824
B4|contig_89188	0.98	0.453	0.065	0.84	0.173	0.98	dsDNAphage	9446	0	35	0	0.956901	0.0127842
B4|contig_89507	1	0.633	0.13	0.74	0.667	1	dsDNAphage	8405	4	72.7	0	0.635685	0.0385792
B4|contig_897	0.64	0.773	0.57	0.947	0.98	0.98	lavidaviridae	6469	0	40	0	0.999172	0.00332351
B4|contig_90346	0.993	0.333	0.025	0.287	0.48	0.993	dsDNAphage	9514	1	52.6	0	0.625874	0.03958
B4|contig_9037	1	0.553	0.09	0.987	0.96	1	dsDNAphage	5840	2	75	0	0.805062	0.0248886
B4|contig_90415	0.993	0.48	0	0.127	0.593	0.993	dsDNAphage	8094	1	64.3	7.1	0.966664	0.0114246
B4|contig_90479	1	0.24	0.495	0.933	0.513	1	dsDNAphage	5811	3	66.7	0	0.993406	0.00664703
B4|contig_909	1	0.827	0.4	1	1	1	dsDNAphage	5652	2	66.7	0	0.98699	0.00804441
B4|contig_91359	1	0.173	0.22	0.793	0.247	1	dsDNAphage	4972	1	63.6	0	0.990861	0.0072513
B4|contig_91381	0.68	0.427	0.1	0.013	0.22	0.68	dsDNAphage	5952	0	33.3	0	0.66098	0.0361432
B4|contig_91954	0.98	0.927	0.54	0.727	0.993	0.993	lavidaviridae	6530	0	50	0	0.965503	0.0115379
B4|contig_92421	1	0.12	0	0.04	0.047	1	dsDNAphage	37100	6	57.4	3.3	0.717468	0.0315923
B4|contig_92480	0.973	0.22	0.39	0.133	0.033	0.973	dsDNAphage	5278	0	22.2	0	0.980771	0.00919631
B4|contig_92566	1	0.58	0.245	0.627	0.727	1	dsDNAphage	5926	1	85.7	0	0.999725	0.00226603
B4|contig_92744	0.547	0.553	0.07	0.407	0.613	0.613	lavidaviridae	4998	0	66.7	0	0.719567	0.0314412
B4|contig_9303	1	0.407	0.02	0.1	0.053	1	dsDNAphage	12114	3	27.8	0	0.763751	0.0283443
B4|contig_93533	0.993	0.307	0.02	0.193	0.213	0.993	dsDNAphage	36951	2	57.1	0	0.797125	0.0255495
B4|contig_93659	1	0.34	0.22	0.2	0.293	1	dsDNAphage	6416	3	60	0	0.907138	0.017203
B4|contig_938	0.987	0.993	0.3	0.993	0.947	0.993	NCLDV	5823	1	50	0	0.996071	0.00574061
B4|contig_9380	0.973	0.167	0.12	0.373	0.173	0.973	dsDNAphage	24491	0	40.5	0	0.989912	0.00744014
B4|contig_93833	1	0.22	0.15	0.753	0.473	1	dsDNAphage	8619	4	54.5	0	0.891678	0.018336
B4|contig_94023	1	0.14	0.26	0.947	0.733	1	dsDNAphage	6096	1	75	0	1	0.00026437
B4|contig_9421	0.467	0.447	0.015	0.04	0.733	0.733	lavidaviridae	8198	0	45.5	9.1	0.579503	0.0445275
B4|contig_9429	1	0.2	0.03	0.087	0.147	1	dsDNAphage	59260	1	27.8	0	0.999999	0.000396556
B4|contig_94330	1	0.613	0.005	0.113	0.02	1	dsDNAphage	47329	9	57.8	1.2	0.932082	0.0154279
B4|contig_94406	0.413	0.673	0.145	0.473	0.407	0.673	NCLDV	5778	0	40	0	0.983191	0.00885641
B4|contig_94492	1	0.833	0.295	0.993	0.98	1	dsDNAphage	5123	2	57.1	0	0.622053	0.0398255
B4|contig_94571	0.987	0.687	0.15	0.64	0.433	0.987	dsDNAphage	5892	1	85.7	0	0.8901	0.0184682
B4|contig_94756	1	0.973	0.19	0.693	0.853	1	dsDNAphage	5455	4	75	0	0.999906	0.00156734
B4|contig_9480	1	0.28	0.02	0.067	0.093	1	dsDNAphage	11302	3	52.9	0	0.836739	0.0225281
B4|contig_94858	0.987	0.247	0.365	0.733	0.353	0.987	dsDNAphage	5603	1	37.5	0	0.999462	0.00294584
B4|contig_94924	1	0.067	0.015	0.1	0.02	1	dsDNAphage	18866	1	36.6	2.4	0.787249	0.0263049
B4|contig_95019	1	0.34	0.695	0.94	0.873	1	dsDNAphage	5714	2	50	0	0.999945	0.00122743
B4|contig_95042	0.767	0.447	0.265	0.133	0.733	0.767	dsDNAphage	8094	0	55.6	0	1	0
B4|contig_95960	0.967	0.56	0.17	0.407	0.12	0.967	dsDNAphage	8544	0	35.7	0	1	0
B4|contig_96211	0.993	0.247	0.04	0.22	0.627	0.993	dsDNAphage	8023	1	85.7	0	0.955288	0.0130108
B4|contig_96258	1	0.367	0.21	0.86	0.373	1	dsDNAphage	5438	3	100	0	0.999458	0.00296473
B4|contig_96307	0.993	0.587	0.185	0.44	0.413	0.993	dsDNAphage	7429	2	50	0	0.997774	0.00481532
B4|contig_96318	0.973	0.853	0.015	0.067	0.207	0.973	dsDNAphage	8937	2	33.3	5.6	0.700892	0.0328764
B4|contig_96408	1	0.32	0.23	0.467	0.713	1	dsDNAphage	10194	4	80	0	0.569773	0.0456983
B4|contig_96556	1	0.793	0.125	0.807	0.913	1	dsDNAphage	5498	3	62.5	0	0.999924	0.00147292
B4|contig_96669	0.967	0.747	0.115	0.193	0.78	0.967	dsDNAphage	12986	0	18.5	0	0.998915	0.00373895
B4|contig_96738	0.527	0.6	0.2	0.787	0.96	0.96	lavidaviridae	5215	0	42.9	0	0.590826	0.0434701
B4|contig_9684	1	0.747	0.17	0.773	0.913	1	dsDNAphage	4730	2	100	0	0.910652	0.0169952
B4|contig_9687	0.86	0.393	0.075	0.24	0.76	0.86	dsDNAphage	10284	0	46.2	0	0.990209	0.00732684
B4|contig_9697	0.993	0.373	0.155	0.98	0.86	0.993	dsDNAphage	5009	6	100	0	0.651333	0.0369552
B4|contig_97084	0.993	0.5	0.505	1	0.993	1	ssDNA	5703	1	66.7	0	0.773515	0.0274756
B4|contig_97181	1	0.493	0.005	0.087	0.453	1	dsDNAphage	20997	10	73.1	3.8	0.691543	0.0338394
B4|contig_97356	1	0.8	0.05	0.687	0.973	1	dsDNAphage	5015	3	83.3	0	0.696442	0.0333484
B4|contig_97652	0.987	0.64	0.42	1	0.967	1	ssDNA	5473	1	66.7	0	0.855439	0.0211496
B4|contig_9784	1	0.72	0.1	0.147	0.087	1	dsDNAphage	20596	1	24.2	0	0.993862	0.00655261
B4|contig_97994	0.973	0.347	0.16	0.687	0.34	0.973	dsDNAphage	5691	4	71.4	0	0.941318	0.0146348
B4|contig_9809	0.987	0.593	0.615	0.16	0.32	0.987	dsDNAphage	7211	1	25	0	0.999999	0.000396556
B4|contig_98201	0.98	0.573	0.13	0.96	0.9	0.98	dsDNAphage	5877	3	71.4	0	0.999661	0.00243598
B4|contig_98345	0.84	0.42	0.41	0.873	0.76	0.873	ssDNA	6590	0	100	0	0.999999	0.000339905
B4|contig_98388	0.913	0.467	0.06	0.74	0.2	0.913	dsDNAphage	6207	0	53.8	0	0.927172	0.0158433
B4|contig_98628	0.98	0.293	0.115	0.087	0.713	0.98	dsDNAphage	7676	2	44.4	0	1	0
B4|contig_99190	0.987	0.3	0.12	0.2	0.353	0.987	dsDNAphage	16985	4	65	0	1	0
B4|contig_99338	0.44	0.78	0.6	0.9	1	1	lavidaviridae	5815	0	28.6	0	0.560673	0.0467747
B4|contig_99437	0.953	0.353	0.105	0.687	0.18	0.953	dsDNAphage	5841	0	15.4	0	0.999971	0.00100083
B4|contig_99484	0.867	0.547	0.495	0.593	0.14	0.867	dsDNAphage	4699	0	33.3	0	1	0
CK|contig_100024	0.967	0.02	0.005	0.047	0	0.967	dsDNAphage	23423	0	15.4	3.8	0.626183	0.03958
CK|contig_100170	0.987	0.327	0.06	0.667	0.527	0.987	dsDNAphage	4879	2	60	0	0.984883	0.00857316
CK|contig_100228	1	0.16	0.4	0.173	0.247	1	dsDNAphage	5845	1	12.5	0	0.946979	0.0140683
CK|contig_100297	0.953	0.76	0.335	0.773	0.88	0.953	dsDNAphage	6512	1	60	0	0.958403	0.0125576
CK|contig_10032	0.973	0.127	0.04	0.307	0.127	0.973	dsDNAphage	15390	0	33.3	0	1	0
CK|contig_10055	0.413	0.66	0.415	0.173	0.987	0.987	lavidaviridae	6409	0	25	0	0.671696	0.0354445
CK|contig_100671	0.993	0.873	0.24	0.8	0.887	0.993	dsDNAphage	5672	2	50	0	0.999985	0.000811995
CK|contig_100701	0.993	0.707	0.355	0.947	0.973	0.993	dsDNAphage	5538	1	100	0	0.971686	0.010537
CK|contig_100769	0.98	0.607	0.145	0.993	0.167	0.993	ssDNA	4927	1	33.3	0	0.999981	0.000830878
CK|contig_100951	0.987	0.733	0.06	0.84	0.327	0.987	dsDNAphage	4889	5	62.5	0	1	0
CK|contig_101016	0.373	0.693	0.105	0.04	0.173	0.693	NCLDV	3532	0	33.3	0	0.600477	0.0422615
CK|contig_101061	1	0.407	0.03	0.093	0.213	1	dsDNAphage	23550	7	77.8	0	0.70057	0.0329141
CK|contig_101187	1	0.293	0.19	0.407	0.193	1	dsDNAphage	8889	0	37.5	0	0.998981	0.0036823
CK|contig_101198	0.893	0.347	0.095	0.013	0.147	0.893	dsDNAphage	26772	2	6.7	0	0.994024	0.00643931
CK|contig_101331	1	0.947	0.155	0.98	0.98	1	dsDNAphage	5838	2	57.1	0	1	0
CK|contig_101761	0.873	0.04	0.1	0.06	0.033	0.873	dsDNAphage	7403	0	26.3	5.3	0.664064	0.0359921
CK|contig_101816	1	0.967	0.155	0.387	0.9	1	dsDNAphage	27373	4	69.4	0	0.993802	0.00659038
CK|contig_102041	0.76	0.833	0.085	0.607	0.46	0.833	NCLDV	7446	0	62.5	0	0.999957	0.00107637
CK|contig_102143	1	0.193	0.475	0.147	0.527	1	dsDNAphage	6335	1	16.7	0	0.598	0.0425825
CK|contig_10226	0.987	0.213	0.27	0.34	0.1	0.987	dsDNAphage	5701	1	12.5	0	1	0
CK|contig_102593	0.86	0.453	0.585	0.68	0.173	0.86	dsDNAphage	4719	0	22.2	0	0.99331	0.00666591
CK|contig_102738	1	0.2	0.12	0.607	0.22	1	dsDNAphage	5035	3	75	0	0.810746	0.0243976
CK|contig_102917	1	0.32	0.04	0.467	0.16	1	dsDNAphage	29769	2	24.1	0	0.999193	0.00328575
CK|contig_10315	1	0.7	0.23	0.86	0.933	1	dsDNAphage	10202	4	62.5	0	0.999997	0.000509857
CK|contig_103153	1	0.327	0.045	0.253	0.3	1	dsDNAphage	13328	6	76.5	0	0.934493	0.0152013
CK|contig_103428	0.467	0.887	0.485	0.6	0.86	0.887	NCLDV	4586	0	60	0	0.963643	0.0118023
CK|contig_103442	1	0.347	0.135	0.927	0.367	1	dsDNAphage	5096	2	37.5	0	0.999104	0.00339905
CK|contig_10365	1	0.327	0.145	0.453	0.673	1	dsDNAphage	6926	2	85.7	0	0.881503	0.0191102
CK|contig_103664	0.953	0.113	0	0.007	0.047	0.953	dsDNAphage	9470	1	46.2	15.4	0.931877	0.0154279
CK|contig_10371	0.987	0.38	0.23	1	0.967	1	ssDNA	6517	1	66.7	0	0.998425	0.00426769
CK|contig_103795	0.873	0.5	0	0.007	0.033	0.873	dsDNAphage	8348	0	46.2	7.7	0.982702	0.00893194
CK|contig_103862	1	0.967	0.095	0.94	0.987	1	dsDNAphage	5025	2	80	0	0.999907	0.00156734
CK|contig_104185	1	0.167	0.215	0.96	0.313	1	dsDNAphage	5279	3	55.6	0	0.999575	0.00273812
CK|contig_104538	0.96	0.513	0.085	0.707	0.74	0.96	dsDNAphage	6183	2	66.7	0	0.994871	0.00611829
CK|contig_104604	1	0.727	0.22	0.987	0.533	1	dsDNAphage	4882	2	66.7	0	0.975452	0.00983836
CK|contig_104692	0.927	0.827	0.15	0.62	0.973	0.973	lavidaviridae	6386	0	60	0	0.999404	0.00300249
CK|contig_104760	0.693	0.653	0.015	0.833	0.553	0.833	ssDNA	5054	0	71.4	0	0.777006	0.0271169
CK|contig_105530	1	0.1	0.18	0.18	0.207	1	dsDNAphage	6190	2	70	0	0.875557	0.0197522
CK|contig_105584	1	0.16	0.225	0.747	0.54	1	dsDNAphage	6473	3	75	0	0.954209	0.0131052
CK|contig_105615	1	0.253	0.105	0.913	0.44	1	dsDNAphage	5021	5	71.4	0	0.825179	0.0233779
CK|contig_105839	1	0.22	0.27	0.24	0.24	1	dsDNAphage	7437	3	50	0	0.999917	0.00152957
CK|contig_105881	1	0.76	0.24	0.987	0.94	1	dsDNAphage	5513	2	80	0	0.999866	0.00186948
CK|contig_105955	0.92	0.213	0.115	0.467	0.433	0.92	dsDNAphage	6310	0	80	0	0.997444	0.00502304
CK|contig_105962	1	0.92	0.145	0.647	0.953	1	dsDNAphage	10368	3	81.8	0	0.99992	0.0014918
CK|contig_106183	0.853	0.987	0.335	0.707	1	1	lavidaviridae	6273	0	30	0	1	0
CK|contig_106222	1	0.133	0.175	0.6	0.4	1	dsDNAphage	9386	6	100	0	0.815405	0.0240766
CK|contig_106361	1	0.447	0.1	0.68	0.567	1	dsDNAphage	6882	7	100	0	1	0
CK|contig_106563	0.973	0.44	0.035	0.753	0.18	0.973	dsDNAphage	5181	0	54.5	0	0.931287	0.0154657
CK|contig_106593	0.973	0.393	0.115	0.087	0.007	0.973	dsDNAphage	5935	0	23.5	5.9	0.998562	0.00419216
CK|contig_106644	0.98	0.527	0.245	0.62	0.827	0.98	dsDNAphage	8669	0	40	0	0.937045	0.0149747
CK|contig_106836	0.993	0.673	0.38	1	0.987	1	ssDNA	5905	1	50	0	0.993129	0.00672256
CK|contig_106992	1	0.2	0.145	0.693	0.287	1	dsDNAphage	5014	6	100	0	0.662734	0.0361243
CK|contig_107177	1	0.687	0.21	0.833	0.88	1	dsDNAphage	5105	3	83.3	0	0.633068	0.0388625
CK|contig_107198	1	0.307	0.13	0.727	0.373	1	dsDNAphage	5347	3	77.8	0	0.939446	0.0148236
CK|contig_107551	0.867	0.74	0.335	0.367	0.767	0.867	dsDNAphage	10488	0	37.5	0	0.994694	0.00615605
CK|contig_107677	1	0.333	0.185	0.087	0.153	1	dsDNAphage	7402	2	55.6	0	0.99527	0.00600499
CK|contig_107937	0.993	0.827	0.43	1	1	1	ssDNA	4981	1	66.7	0	0.999991	0.000623159
CK|contig_107947	1	0.72	0.19	1	0.96	1	dsDNAphage	5442	2	66.7	0	0.999996	0.000528741
CK|contig_10800	0.933	0.513	0.08	0.807	0.92	0.933	dsDNAphage	6150	0	66.7	0	0.99962	0.00258705
CK|contig_108015	0.98	0.013	0	0	0.007	0.98	dsDNAphage	16156	4	25.9	7.4	0.999997	0.000490974
CK|contig_108418	0.993	0.14	0.185	0.18	0.107	0.993	dsDNAphage	5632	1	11.1	0	0.837997	0.0224337
CK|contig_108507	1	0.593	0.235	0.893	0.96	1	dsDNAphage	19928	3	64.3	0	0.999964	0.00105748
CK|contig_10860	0.993	0.927	0.415	0.993	1	1	lavidaviridae	5800	0	66.7	0	0.999328	0.00305914
CK|contig_108942	0.687	0.653	0.565	0.787	0.76	0.787	ssDNA	6044	0	50	0	0.999997	0.000490974
CK|contig_109251	0.987	0.187	0.045	0.207	0.527	0.987	dsDNAphage	5227	1	71.4	0	0.995326	0.0059861
CK|contig_109297	1	0.153	0.09	0.393	0.287	1	dsDNAphage	7237	2	53.8	0	0.749684	0.0292318
CK|contig_109349	0.973	0.287	0.135	0.753	0.293	0.973	dsDNAphage	6471	0	90	0	1	0
CK|contig_109366	1	0.44	0.045	0.587	0.267	1	dsDNAphage	7424	1	76.9	0	0.96731	0.0113302
CK|contig_10942	0.98	0.767	0.245	0.72	0.24	0.98	dsDNAphage	5320	0	60	0	0.99832	0.00439988
CK|contig_109456	1	0.84	0.06	0.633	0.687	1	dsDNAphage	6412	1	100	0	0.691761	0.0338205
CK|contig_109585	0.993	0.413	0.1	0.887	0.887	0.993	dsDNAphage	5376	3	62.5	0	0.999992	0.000623159
CK|contig_109770	0.993	0.947	0.305	0.853	0.98	0.993	dsDNAphage	5288	2	83.3	0	0.992488	0.00683586
CK|contig_109881	0.933	0.487	0.17	0.82	1	1	lavidaviridae	6588	0	55.6	0	1	0.000283254
CK|contig_109959	0.98	0.4	0.1	0.447	0.713	0.98	dsDNAphage	6162	1	57.1	0	0.983555	0.00876199
CK|contig_109976	1	0.267	0.34	0.713	0.453	1	dsDNAphage	5349	3	100	0	0.972087	0.0104804
CK|contig_11052	0.993	0.733	0.28	0.7	0.64	0.993	dsDNAphage	5749	1	100	0	0.985021	0.00853539
CK|contig_110759	0.993	0.52	0.015	0.027	0.067	0.993	dsDNAphage	12740	1	29	3.2	0.594268	0.0430735
CK|contig_110912	0.973	0.9	0.09	0.3	0.32	0.973	dsDNAphage	9363	0	62.5	0	0.999998	0.000434323
CK|contig_111007	0.8	0.767	0.035	0.02	0.553	0.8	dsDNAphage	12010	0	56.2	6.2	0.999968	0.0010386
CK|contig_111086	0.987	0.18	0.11	0.733	0.307	0.987	dsDNAphage	5832	0	33.3	0	0.999998	0.000453206
CK|contig_111183	1	0.447	0.185	0.7	0.147	1	dsDNAphage	4982	5	75	0	0.792979	0.0259083
CK|contig_111281	1	0.32	0.16	0.693	0.307	1	dsDNAphage	6063	1	22.2	0	0.998239	0.00443765
CK|contig_111303	1	0.907	0.13	0.607	0.92	1	dsDNAphage	21435	3	75.9	0	0.819375	0.0238122
CK|contig_111603	0.973	0.413	0.025	0.067	0.233	0.973	dsDNAphage	4844	2	42.9	0	0.548405	0.0491162
CK|contig_111926	1	0.167	0.085	0.067	0.16	1	dsDNAphage	16378	2	43.3	0	0.798338	0.0254929
CK|contig_112036	1	0.273	0.22	0.487	0.647	1	dsDNAphage	4996	3	83.3	0	0.984883	0.00857316
CK|contig_112168	1	0.26	0.1	0.647	0.307	1	dsDNAphage	8379	1	26.7	0	0.99901	0.00358788
CK|contig_112204	1	0.62	0.605	0.827	0.9	1	dsDNAphage	5847	3	44.4	0	1	0
CK|contig_112251	1	0.08	0.11	0.693	0.253	1	dsDNAphage	5387	3	71.4	0	0.990709	0.0072513
CK|contig_112363	0.993	0.44	0.47	0.767	0.907	0.993	dsDNAphage	10043	1	22.2	0	0.997475	0.00500415
CK|contig_112809	0.947	0.447	0.03	0.647	0.42	0.947	dsDNAphage	5840	0	87.5	0	0.934017	0.0152579
CK|contig_113089	1	0.5	0.06	0.747	0.987	1	dsDNAphage	9814	4	75	0	0.999976	0.000849762
CK|contig_113140	1	0.267	0.375	0.147	0.593	1	dsDNAphage	6651	2	41.7	0	0.830258	0.0229625
CK|contig_113226	0.793	0.207	0.37	0.22	0.32	0.793	dsDNAphage	8058	0	20	0	0.999971	0.000981947
CK|contig_113660	1	0.52	0.15	0.353	0.88	1	dsDNAphage	16780	6	45.8	0	0.941549	0.0146159
CK|contig_11377	0.993	0.693	0.01	0.047	0.1	0.993	dsDNAphage	10460	3	29.4	5.9	0.999952	0.0011519
CK|contig_113810	0.993	0.147	0.1	0.667	0.787	0.993	dsDNAphage	7095	0	40	0	0.604208	0.0417894
CK|contig_113974	1	0.92	0.275	0.987	1	1	dsDNAphage	4876	2	60	0	0.962268	0.0120477
CK|contig_11399	1	0.16	0.005	0.007	0	1	dsDNAphage	12270	1	31.8	4.5	0.995608	0.0058728
CK|contig_114110	0.993	0.853	0.185	0.98	0.967	0.993	dsDNAphage	5548	2	57.1	0	0.999962	0.00105748
CK|contig_114303	1	0.547	0.395	1	0.993	1	dsDNAphage	6159	2	62.5	0	0.999947	0.00117078
CK|contig_114450	0.54	0.48	0.04	0.06	0.14	0.54	dsDNAphage	5181	0	25	0	0.569773	0.0456983
CK|contig_114520	0.973	0.833	0.4	0.927	0.98	0.98	lavidaviridae	6002	0	44.4	0	0.999998	0.000490974
CK|contig_114568	0.973	0.207	0.075	0.307	0.2	0.973	dsDNAphage	21493	0	50	0	0.999993	0.000623159
CK|contig_114648	1	0.86	0.285	0.807	0.933	1	dsDNAphage	17423	4	91.7	0	0.991826	0.00700582
CK|contig_115169	0.993	0.34	0.025	0.24	0.087	0.993	dsDNAphage	9917	1	65	0	0.999995	0.000547624
CK|contig_115588	0.66	0.387	0.165	0.34	0.493	0.66	dsDNAphage	5991	0	28.6	0	0.999873	0.00177506
CK|contig_11577	1	0.42	0.16	0.693	0.333	1	dsDNAphage	5587	7	87.5	0	0.673265	0.0352746
CK|contig_115774	1	0.607	0.255	0.833	0.893	1	dsDNAphage	5526	3	100	0	0.978034	0.00953622
CK|contig_115958	1	0.86	0.21	0.767	0.447	1	dsDNAphage	5671	3	71.4	0	0.917178	0.0164665
CK|contig_115994	0.987	0.847	0.215	0.967	0.987	0.987	dsDNAphage	5851	2	55.6	0	0.999774	0.0020772
CK|contig_116118	0.347	0.78	0.555	0.333	0.993	0.993	lavidaviridae	5431	0	16.7	0	0.999902	0.00158622
CK|contig_116266	1	0.407	0.05	0.147	0.293	1	dsDNAphage	10895	1	20	0	0.994917	0.00611829
CK|contig_116273	0.967	0.747	0.095	0.58	0.427	0.967	dsDNAphage	5043	0	36.4	0	0.94695	0.0140683
CK|contig_116347	1	0.34	0.35	0.467	0.28	1	dsDNAphage	5812	0	50	0	0.972051	0.0104804
CK|contig_116535	0.94	0.5	0.295	0.607	0.473	0.94	dsDNAphage	6176	0	44.4	0	0.994765	0.00615605
CK|contig_116561	0.913	0.467	0.195	0.153	0.02	0.913	dsDNAphage	6016	0	15.4	0	0.934562	0.0151824
CK|contig_116656	0.98	0.26	0.01	0.12	0.073	0.98	dsDNAphage	16980	4	59.4	3.1	0.846726	0.0217728
CK|contig_116692	0.98	0.14	0.115	0.413	0.367	0.98	dsDNAphage	6206	0	40	0	0.991986	0.00693028
CK|contig_11686	0.993	0.713	0.44	0.633	0.34	0.993	dsDNAphage	5037	1	40	0	0.999879	0.00177506
CK|contig_116867	0.987	0.973	0.16	0.973	0.947	0.987	dsDNAphage	6419	2	75	0	0.999985	0.000811995
CK|contig_116951	1	0.913	0.255	0.887	0.84	1	dsDNAphage	5161	1	75	0	0.998509	0.00422993
CK|contig_117045	1	0.227	0.12	0.813	0.32	1	dsDNAphage	4887	5	100	0	0.665492	0.0358977
CK|contig_11706	0.993	0.487	0	0.08	0.1	0.993	dsDNAphage	17154	5	86.4	0	0.654569	0.0367475
CK|contig_117229	1	0.207	0.15	0.653	0.2	1	dsDNAphage	5604	2	45.5	0	0.937752	0.0149558
CK|contig_117247	0.987	0.46	0.435	0.987	0.933	0.987	dsDNAphage	5239	2	66.7	0	0.990676	0.0072513
CK|contig_117358	1	0.287	0.01	0.34	0.373	1	dsDNAphage	7450	1	75	0	0.781043	0.0267581
CK|contig_11757	0.98	0.4	0.04	0.767	0.367	0.98	dsDNAphage	5449	0	54.5	0	0.810702	0.0244165
CK|contig_117618	1	0.353	0.045	0.493	0.48	1	dsDNAphage	6645	4	80	0	0.999958	0.00107637
CK|contig_117649	1	0.18	0.22	0.7	0.387	1	dsDNAphage	6057	3	66.7	0	0.572215	0.0453773
CK|contig_117704	0.967	0.287	0.015	0.073	0.147	0.967	dsDNAphage	6515	0	27.8	0	0.996729	0.00541959
CK|contig_117760	0.987	0.287	0.25	0.853	0.787	0.987	dsDNAphage	6163	0	63.6	0	0.999904	0.00156734
CK|contig_117799	0.953	0.347	0.02	0.073	0.167	0.953	dsDNAphage	5592	1	12.5	0	0.999987	0.000755344
CK|contig_117839	0.973	0.933	0.245	0.793	0.98	0.98	lavidaviridae	3028	0	40	0	0.633068	0.0388625
CK|contig_118017	0.92	0.067	0.23	0.207	0.493	0.92	dsDNAphage	6056	1	16.7	0	0.734392	0.0302138
CK|contig_118078	1	0.893	0.19	0.787	0.987	1	dsDNAphage	15592	1	37.1	0	0.980735	0.0092152
CK|contig_118080	0.147	0.133	0.005	0.02	0.513	0.513	lavidaviridae	3903	0	33.3	16.7	0.829617	0.0230002
CK|contig_118083	1	0.7	0.32	0.92	0.9	1	dsDNAphage	9933	0	36.4	0	0.999727	0.00226603
CK|contig_11816	1	0.96	0.215	0.987	0.993	1	dsDNAphage	5298	2	66.7	0	0.999995	0.000566508
CK|contig_118227	1	0.2	0.075	0.467	0.247	1	dsDNAphage	6204	3	44.4	0	0.993613	0.00659038
CK|contig_118250	0.993	0.393	0.135	0.54	0.62	0.993	dsDNAphage	10066	2	88.9	0	0.810288	0.0244354
CK|contig_118411	1	0.76	0.11	0.273	0.6	1	dsDNAphage	10034	2	90.9	0	0.984807	0.00857316
CK|contig_118498	0.993	0.333	0.13	0.9	0.467	0.993	dsDNAphage	4616	5	62.5	0	0.924257	0.0159566
CK|contig_118550	1	0.7	0.16	0.86	0.38	1	dsDNAphage	5584	3	85.7	0	0.987615	0.00787446
CK|contig_118628	1	0.44	0.195	0.747	0.633	1	dsDNAphage	7043	2	100	0	0.999995	0.000566508
CK|contig_118634	0.993	0.24	0.135	0.833	0.307	0.993	dsDNAphage	5004	6	100	0	0.579462	0.0445275
CK|contig_118656	1	0.447	0.1	0.373	0.193	1	dsDNAphage	8054	3	50	0	1	0
CK|contig_118796	0.973	0.193	0.2	0.433	0.287	0.973	dsDNAphage	5651	0	50	0	1	0
CK|contig_118816	1	0.287	0.215	0.76	0.507	1	dsDNAphage	6176	2	100	0	0.999929	0.00143515
CK|contig_118871	1	0.1	0.165	0.78	0.373	1	dsDNAphage	5287	6	100	0	0.999905	0.00156734
CK|contig_118992	0.44	0.78	0.59	0.9	1	1	lavidaviridae	5815	0	28.6	0	0.560673	0.0467747
CK|contig_119075	1	0.527	0.19	0.8	0.34	1	dsDNAphage	6765	8	76.9	0	0.836739	0.0225281
CK|contig_119082	1	0.633	0.07	0.873	0.707	1	dsDNAphage	6124	2	100	0	0.999986	0.000793111
CK|contig_119395	0.72	0.28	0.005	0.027	0.093	0.72	dsDNAphage	13756	0	18.2	4.5	0.971907	0.0104993
CK|contig_119439	0.993	0.533	0.05	0.667	0.28	0.993	dsDNAphage	5078	5	62.5	0	0.982443	0.00895083
CK|contig_119443	1	0.587	0.06	0.527	0.44	1	dsDNAphage	10472	3	75	0	0.982155	0.00900748
CK|contig_119484	0.833	0.587	0.27	0.893	0.767	0.893	ssDNA	5202	0	100	0	0.995877	0.00583503
CK|contig_119569	0.967	0.753	0.025	0.093	0.113	0.967	dsDNAphage	10460	0	31.6	0	0.999999	0.000339905
CK|contig_119689	1	0.153	0.24	0.867	0.94	1	dsDNAphage	9066	4	72.7	0	0.708419	0.0324798
CK|contig_119827	0.993	1	0.265	0.92	0.987	1	NCLDV	5391	0	71.4	0	0.999998	0.000490974
CK|contig_119883	0.947	0.92	0.26	0.113	0.267	0.947	dsDNAphage	4754	0	27.3	0	0.999997	0.000509857
CK|contig_119919	1	0.62	0.23	0.993	0.967	1	dsDNAphage	5345	2	66.7	0	1	0
CK|contig_120039	0.987	0.333	0.17	0.84	0.88	0.987	dsDNAphage	6879	3	66.7	0	0.999174	0.00330463
CK|contig_120096	0.98	0.653	0.115	0.093	0.34	0.98	dsDNAphage	7851	1	57.1	0	0.974232	0.0100272
CK|contig_120137	0.893	0.547	0.045	0.707	0.38	0.893	dsDNAphage	6817	0	70	0	0.969698	0.0109147
CK|contig_120262	1	0.907	0.055	0.333	0.267	1	dsDNAphage	5846	6	75	0	1	0
CK|contig_120339	0.98	0.14	0.245	0.687	0.733	0.98	dsDNAphage	5313	1	66.7	0	0.999884	0.00175617
CK|contig_120418	0.98	0.247	0.09	0.553	0.427	0.98	dsDNAphage	8635	8	90.9	0	0.602475	0.042016
CK|contig_120524	1	0.56	0.195	0.827	0.547	1	dsDNAphage	4900	2	57.1	0	0.698552	0.0331974
CK|contig_120682	1	0.38	0.065	0.927	0.267	1	dsDNAphage	5075	4	62.5	0	0.975452	0.00983836
CK|contig_120724	0.987	0.827	0.2	0.967	0.207	0.987	dsDNAphage	4874	2	25	0	0.988618	0.00774228
CK|contig_120750	0.553	0.727	0.62	0.973	1	1	lavidaviridae	5404	0	33.3	0	0.987447	0.00796888
CK|contig_121007	0.993	0.587	0.17	0.573	0.26	0.993	dsDNAphage	4986	6	50	0	0.9214	0.0162588
CK|contig_12101	0.4	0.353	0.38	0.687	1	1	lavidaviridae	4920	0	25	0	0.984276	0.00868646
CK|contig_121116	0.973	0.113	0.07	0.22	0.093	0.973	dsDNAphage	5503	0	9.1	0	0.932979	0.0153524
CK|contig_121202	1	0.227	0.01	0.553	0.227	1	dsDNAphage	5053	5	55.6	0	0.600477	0.0422615
CK|contig_121386	0.993	0.153	0.25	0.987	0.547	0.993	dsDNAphage	5084	5	62.5	0	0.999994	0.000566508
CK|contig_121405	0.993	0.373	0.13	0.947	0.46	0.993	dsDNAphage	5655	3	71.4	0	0.69025	0.0339716
CK|contig_121659	0.98	0.92	0.195	0.873	0.927	0.98	dsDNAphage	5263	2	37.5	0	1	0
CK|contig_122658	1	0.34	0.42	0.92	0.953	1	dsDNAphage	5714	2	66.7	0	0.99996	0.00105748
CK|contig_122762	0.993	0.833	0.445	0.967	0.907	0.993	dsDNAphage	6266	2	33.3	0	1	0.00026437
CK|contig_123675	1	0.26	0.145	0.747	0.567	1	dsDNAphage	5551	3	83.3	0	0.573574	0.0451885
CK|contig_12377	0.993	0.233	0.2	0.747	0.493	0.993	dsDNAphage	5745	2	57.1	0	0.845806	0.0218672
CK|contig_1243	0.993	0.147	0.455	0.253	0.447	0.993	dsDNAphage	6468	1	14.3	0	0.775635	0.0272679
CK|contig_12434	1	0.86	0.245	0.973	0.96	1	dsDNAphage	5416	2	50	0	0.842346	0.0220372
CK|contig_12605	1	0.167	0.265	0.28	0.24	1	dsDNAphage	8922	2	42.9	0	0.999955	0.00109525
CK|contig_12759	0.947	0.427	0.05	0.6	0.34	0.947	dsDNAphage	11638	0	78.6	0	1	0
CK|contig_12819	1	0.473	0.22	0.88	0.927	1	dsDNAphage	7308	3	83.3	0	0.92212	0.0161644
CK|contig_12878	1	0.16	0.23	0.633	0.38	1	dsDNAphage	5347	3	71.4	0	0.999958	0.00107637
CK|contig_12898	nan	nan	nan	nan	nan	nan	dsDNAphage	5341	1	50	0	0.999067	0.00343682
CK|contig_13001	0.96	0.36	0.12	0.093	0.173	0.96	dsDNAphage	5401	0	55.6	0	0.998303	0.00439988
CK|contig_13318	1	0.287	0.005	0.327	0.267	1	dsDNAphage	6034	3	58.3	0	0.568331	0.0458683
CK|contig_13337	0.913	0.233	0.39	0.233	0.74	0.913	dsDNAphage	10736	0	13.6	0	0.970121	0.0107637
CK|contig_13343	0.973	0.107	0.24	0.42	0.427	0.973	dsDNAphage	5001	1	50	0	0.989155	0.00757232
CK|contig_13452	0.993	0.207	0.18	0.393	0.947	0.993	dsDNAphage	10282	6	61.5	0	0.996888	0.00534406
CK|contig_13467	1	0.84	0.235	0.353	0.093	1	dsDNAphage	8566	1	27.8	0	0.800839	0.0252096
CK|contig_1352	0.953	0.167	0.37	0.127	0.493	0.953	dsDNAphage	4967	1	20	0	0.934885	0.0151824
CK|contig_1353	0.993	0.307	0.195	0.36	0.533	0.993	dsDNAphage	10170	2	71.4	0	0.692302	0.0337828
CK|contig_1360	0.933	0.287	0.005	0.02	0.047	0.933	dsDNAphage	8277	1	44.4	11.1	0.688701	0.0340471
CK|contig_13617	0.987	0.927	0.16	0.96	0.94	0.987	dsDNAphage	6210	2	75	0	0.999987	0.000774228
CK|contig_13737	1	0.813	0.07	0.853	0.6	1	dsDNAphage	6379	3	70	0	0.9999	0.00158622
CK|contig_13765	0.933	0.74	0.03	0.1	0.1	0.933	dsDNAphage	5002	1	33.3	11.1	0.706367	0.0325931
CK|contig_13815	0.987	0.847	0.22	0.947	0.96	0.987	dsDNAphage	6244	0	28.6	0	0.895723	0.0180338
CK|contig_13862	1	0.347	0.1	0.28	0.56	1	dsDNAphage	10616	5	71.4	0	1	0
CK|contig_13874	0.993	0.647	0.095	0.3	0.167	0.993	dsDNAphage	6150	3	92.3	0	0.999748	0.00222826
CK|contig_13933	1	0.213	0.32	0.567	0.373	1	dsDNAphage	8330	3	63.6	0	0.986259	0.00825213
CK|contig_1401	0.993	0.46	0.485	0.247	0.647	0.993	dsDNAphage	9083	1	41.2	0	0.815296	0.0240955
CK|contig_14090	0.82	0.473	0.13	0.38	0.847	0.847	lavidaviridae	7278	0	28.6	0	0.631138	0.0390702
CK|contig_14095	1	0.307	0.215	0.993	0.82	1	dsDNAphage	5516	2	71.4	0	0.932915	0.0153524
CK|contig_14152	1	0.187	0.67	0.707	0.793	1	dsDNAphage	5000	3	50	0	0.995649	0.00583503
CK|contig_14158	0.993	0.573	0.365	0.693	0.373	0.993	dsDNAphage	4991	1	66.7	0	1	0
CK|contig_14260	1	0.54	0.165	0.793	0.973	1	dsDNAphage	8622	1	64.7	0	0.830443	0.0229436
CK|contig_1427	1	0.967	0.135	0.98	0.973	1	dsDNAphage	5222	2	57.1	0	0.999998	0.000434323
CK|contig_14368	1	0.747	0.785	0.893	0.793	1	dsDNAphage	5108	1	50	0	0.981403	0.00908301
CK|contig_14508	0.987	0.847	0.14	0.787	0.987	0.987	dsDNAphage	13366	0	42.9	0	0.990203	0.00734572
CK|contig_14542	0.993	0.267	0.07	0.247	0.213	0.993	dsDNAphage	23826	1	24.2	0	0.999998	0.000490974
CK|contig_14661	1	0.36	0	0.033	0.013	1	dsDNAphage	10478	3	76.5	5.9	0.983189	0.00885641
CK|contig_15028	1	0.773	0.02	0.853	0.633	1	dsDNAphage	6978	4	80	0	0.764054	0.0283065
CK|contig_15102	0.98	0.247	0.235	0.76	0.9	0.98	dsDNAphage	6021	2	57.1	0	0.999953	0.00109525
CK|contig_15123	1	0.273	0.055	0.86	0.307	1	dsDNAphage	5039	2	83.3	0	0.872176	0.0199411
CK|contig_15243	0.96	0.107	0.055	0.3	0.147	0.96	dsDNAphage	8290	0	40	0	0.999999	0.000396556
CK|contig_15357	0.867	0.513	0.015	0.133	0.507	0.867	dsDNAphage	6875	0	37.5	6.2	0.828167	0.0231324
CK|contig_15539	1	0.593	0.14	0.5	0.6	1	dsDNAphage	5644	2	71.4	0	0.999923	0.0014918
CK|contig_15557	0.993	0.993	0.2	0.813	0.993	0.993	dsDNAphage	9418	4	63.6	0	0.999925	0.00145404
CK|contig_15620	1	0.18	0.025	0.067	0.073	1	dsDNAphage	13781	10	95	5	0.726089	0.0309313
CK|contig_15702	0.947	0.273	0.11	0.313	0.813	0.947	dsDNAphage	6233	3	83.3	0	0.985958	0.00836544
CK|contig_15711	1	0.233	0.06	0.527	0.46	1	dsDNAphage	9421	2	66.7	0	0.994376	0.00626936
CK|contig_15791	1	0.66	0.405	1	0.993	1	dsDNAphage	6044	2	57.1	0	0.997609	0.0049475
CK|contig_15814	0.827	0.673	0.24	0.12	0.3	0.827	dsDNAphage	5013	0	57.1	0	0.694806	0.0334995
CK|contig_15843	1	0.2	0.11	0.253	0.247	1	dsDNAphage	36839	7	65.2	0	1	0
CK|contig_15866	0.953	0.26	0.29	0.58	0.147	0.953	dsDNAphage	5776	0	25	0	0.959209	0.0125009
CK|contig_15904	0.8	0.74	0.22	0.873	0.733	0.873	ssDNA	6921	0	27.3	0	0.999999	0.000396556
CK|contig_15930	0.993	0.2	0.11	0.833	0.347	0.993	dsDNAphage	5114	5	71.4	0	0.671696	0.0354445
CK|contig_15946	1	0.62	0.03	0.167	0.333	1	dsDNAphage	13532	4	85.7	0	0.999873	0.00177506
CK|contig_16074	1	0.247	0.325	0.72	0.413	1	dsDNAphage	5266	2	71.4	0	0.654114	0.0367664
CK|contig_16091	0.993	0.887	0.44	0.947	1	1	lavidaviridae	5247	0	45.5	0	0.999962	0.00105748
CK|contig_16270	0.98	0.96	0.2	0.793	1	1	lavidaviridae	8208	0	100	0	0.959495	0.0124443
CK|contig_16317	1	0.893	0.185	0.993	0.34	1	dsDNAphage	4941	5	50	0	0.999346	0.00304026
CK|contig_16567	1	0.407	0.015	0.2	0.22	1	dsDNAphage	20689	4	75	0	0.970238	0.0107637
CK|contig_16613	0.98	0.527	0.12	0.96	0.967	0.98	dsDNAphage	6390	3	70	0	0.994467	0.0062127
CK|contig_16733	0.987	0.173	0.28	0.853	0.88	0.987	dsDNAphage	4881	4	83.3	0	0.987658	0.00787446
CK|contig_16868	1	0.14	0.005	0.073	0.027	1	dsDNAphage	25577	2	24.4	2.2	0.998171	0.00447541
CK|contig_16871	0.713	0.187	0.265	0.267	0.313	0.713	dsDNAphage	6715	0	25	0	0.917124	0.0164854
CK|contig_16961	0.987	0.44	0.255	0.427	0.113	0.987	dsDNAphage	5106	0	27.3	0	0.751543	0.0291563
CK|contig_17037	1	0.88	0.15	0.927	0.927	1	dsDNAphage	6792	8	80	0	0.960846	0.0122366
CK|contig_17148	0.973	0.22	0.34	0.707	0.1	0.973	dsDNAphage	6476	0	14.3	0	0.695832	0.0334051
CK|contig_17214	1	0.213	0.05	0.453	0.32	1	dsDNAphage	7766	3	88.9	0	0.885126	0.0188836
CK|contig_17254	1	0.607	0.115	0.673	0.273	1	dsDNAphage	5595	2	44.4	0	0.998664	0.00405997
CK|contig_17629	0.987	0.533	0.035	0.133	0.48	0.987	dsDNAphage	17483	4	59.1	0	0.580744	0.0443576
CK|contig_17689	1	0.547	0.05	0.8	0.553	1	dsDNAphage	6345	2	63.6	0	0.999994	0.000585392
CK|contig_17734	1	0.16	0.27	0.267	0.48	1	dsDNAphage	22081	5	50	0	0.999815	0.00200166
CK|contig_1777	1	0.94	0.28	0.987	0.947	1	dsDNAphage	5642	2	50	0	0.999996	0.000547624
CK|contig_17785	0.987	0.873	0.22	0.893	0.96	0.987	dsDNAphage	9995	0	45.5	0	0.993443	0.00664703
CK|contig_17800	1	0.713	0.265	0.807	0.747	1	dsDNAphage	5606	2	66.7	0	0.991869	0.00696805
CK|contig_17833	0.987	0.893	0.475	0.833	0.987	0.987	dsDNAphage	7562	3	45.5	0	0.997427	0.00504192
CK|contig_17992	0.98	0.893	0.24	0.867	0.893	0.98	dsDNAphage	5737	0	80	0	0.974545	0.00998943
CK|contig_18003	1	0.173	0.025	0.193	0.393	1	dsDNAphage	13967	7	94.7	0	0.77634	0.0272113
CK|contig_18051	0.98	0.713	0.155	0.727	0.813	0.98	dsDNAphage	5807	0	12.5	0	0.99505	0.00604275
CK|contig_18080	0.993	0.813	0.04	0.82	0.307	0.993	dsDNAphage	8924	1	61.1	0	0.795399	0.0257006
CK|contig_18177	0.647	0.147	0.06	0.347	0.527	0.647	dsDNAphage	7452	0	27.3	0	0.999717	0.00228492
CK|contig_18338	1	0.5	0.015	0.247	0.133	1	dsDNAphage	6446	3	75	0	0.714711	0.0318378
CK|contig_18515	1	0.9	0.2	0.74	0.987	1	dsDNAphage	8361	3	70	0	0.999997	0.000509857
CK|contig_18561	1	0.92	0.515	1	0.973	1	dsDNAphage	5840	2	57.1	0	0.999848	0.00190724
CK|contig_18672	1	0.873	0.075	0.907	0.913	1	dsDNAphage	6875	1	84.6	0	0.870315	0.020111
CK|contig_18950	1	0.947	0.2	0.993	0.973	1	dsDNAphage	5542	2	66.7	0	0.999994	0.000585392
CK|contig_19033	1	0.567	0.02	0.167	0.28	1	dsDNAphage	11494	1	42.9	0	0.707739	0.0325176
CK|contig_19075	1	0.367	0	0.02	0.413	1	dsDNAphage	16013	2	34.8	4.3	0.64872	0.0372007
CK|contig_19105	0.973	0.673	0	0.04	0.02	0.973	dsDNAphage	8860	4	88.9	11.1	0.999972	0.000906413
CK|contig_19382	0.98	0.527	0.03	0.38	0.273	0.98	dsDNAphage	6516	3	53.8	0	0.984371	0.00862981
CK|contig_19584	0.993	0.773	0.08	0.36	0.587	0.993	dsDNAphage	5381	1	75	0	0.570101	0.0456417
CK|contig_19617	0.653	0.833	0.145	0.313	0.827	0.833	NCLDV	6069	0	66.7	0	0.88262	0.0190724
CK|contig_1962	1	0.153	0.18	0.647	0.413	1	dsDNAphage	5941	3	85.7	0	0.989457	0.00753456
CK|contig_19636	0.967	0.66	0.33	0.753	0.92	0.967	dsDNAphage	8327	0	29.4	0	0.999003	0.00362565
CK|contig_19973	1	0.373	0.23	0.54	0.567	1	dsDNAphage	7018	3	100	0	0.993995	0.00643931
CK|contig_20017	0.827	0.693	0.16	0.92	0.947	0.947	lavidaviridae	4696	0	66.7	0	0.866837	0.0203376
CK|contig_2003	0.987	0.393	0.26	0.787	0.767	0.987	dsDNAphage	6966	1	60	0	0.999996	0.000528741
CK|contig_20113	1	0.36	0.085	0.467	0.88	1	dsDNAphage	9135	4	90	0	1	0
CK|contig_20315	0.993	0.247	0.11	0.167	0.42	0.993	dsDNAphage	10651	4	66.7	0	0.560178	0.0468124
CK|contig_20405	0.94	0.233	0.2	0.667	0.413	0.94	dsDNAphage	5376	0	87.5	0	1	0
CK|contig_2042	1	0.18	0.03	0.14	0.307	1	dsDNAphage	28828	8	58.8	0	0.993284	0.00668479
CK|contig_2046	0.96	0.193	0.085	0.687	0.253	0.96	dsDNAphage	11631	0	52.2	0	0.999997	0.000490974
CK|contig_20558	1	0.72	0.07	0.64	0.513	1	dsDNAphage	5533	6	87.5	0	0.995082	0.00602387
CK|contig_20609	1	0.28	0.32	0.747	0.473	1	dsDNAphage	7263	4	77.8	0	0.999999	0.000396556
CK|contig_20731	0.9	0.433	0.07	0.547	0.187	0.9	dsDNAphage	6918	0	20	0	1	0.00026437
CK|contig_20949	1	0.273	0.02	0.06	0.28	1	dsDNAphage	6229	2	44.4	0	0.888688	0.0186003
CK|contig_21553	0.92	0.793	0.04	0.387	0.34	0.92	dsDNAphage	9995	1	30	0	0.665156	0.0358977
CK|contig_21658	1	0.313	0.02	0.473	0.2	1	dsDNAphage	5565	6	54.5	0	0.986426	0.00823325
CK|contig_21693	1	0.773	0.26	0.993	0.48	1	dsDNAphage	5093	5	75	0	0.801979	0.0250585
CK|contig_21872	1	0.2	0.545	0.82	0.847	1	dsDNAphage	5191	2	44.4	0	0.998949	0.00370119
CK|contig_21884	0.793	0.473	0.435	0.687	0.633	0.793	dsDNAphage	5952	0	57.1	0	0.991596	0.00706247
CK|contig_21946	0.913	0.92	0.52	0.8	0.94	0.94	lavidaviridae	5957	0	50	0	0.99904	0.00353123
CK|contig_22091	0.987	0.867	0.26	0.733	0.933	0.987	dsDNAphage	5288	2	80	0	0.999946	0.00117078
CK|contig_22136	0.987	0.3	0.16	0.673	0.327	0.987	dsDNAphage	5776	3	62.5	0	0.561121	0.0466991
CK|contig_22162	1	0.147	0.205	0.793	0.507	1	dsDNAphage	5356	4	87.5	0	0.795224	0.0257006
CK|contig_22177	0.993	0.26	0.275	0.173	0.12	0.993	dsDNAphage	7331	1	8.3	0	0.999943	0.00124632
CK|contig_22326	0.98	0.86	0.22	0.907	0.96	0.98	dsDNAphage	5004	3	55.6	0	0.999998	0.000434323
CK|contig_22434	1	0.987	0.21	0.993	0.973	1	dsDNAphage	5516	2	57.1	0	0.999971	0.00101971
CK|contig_2251	0.953	0.64	0	0.413	0.307	0.953	dsDNAphage	9746	0	85.7	0	0.653957	0.0367664
CK|contig_22514	1	0.84	0.095	0.9	0.493	1	dsDNAphage	5218	1	36.4	0	0.992006	0.00693028
CK|contig_22609	0.993	0.247	0.09	0.173	0.773	0.993	dsDNAphage	9886	2	21.4	0	0.632542	0.0388625
CK|contig_22818	1	0.407	0.005	0.027	0.133	1	dsDNAphage	5224	1	55.6	11.1	0.932163	0.0154279
CK|contig_22836	1	0.473	0.075	0.813	0.313	1	dsDNAphage	5768	4	87.5	0	1	0
CK|contig_22870	0.873	0.607	0.185	0.647	0.42	0.873	dsDNAphage	6084	0	75	0	0.999991	0.000623159
CK|contig_22890	0.993	0.52	0.15	0.553	0.567	0.993	dsDNAphage	7424	2	75	0	0.999977	0.000849762
CK|contig_23170	1	0.653	0.15	0.34	0.413	1	dsDNAphage	7330	2	75	0	0.999853	0.00190724
CK|contig_23208	0.873	0.527	0.12	0.727	0.333	0.873	dsDNAphage	8556	0	25	0	0.999792	0.00203943
CK|contig_23427	0.947	0.313	0.44	0.353	0.147	0.947	dsDNAphage	15746	0	19.4	0	1	0.00026437
CK|contig_23626	1	0.687	0.11	0.193	0.513	1	dsDNAphage	12888	4	72.7	0	0.999978	0.000849762
[truncated: 632 more rows]

## Sheet: Table S5
Table S5. Species alpha diversity of earthworm intestinal phages
Richness	Shannon	Simpson	Pielou	Chao1
2586	7.49	0.964055	0.660973	2586
2289	2.3	0.476258	0.205653	2289
2540	6.96	0.957339	0.615353	2540
2559	5.38192	0.887518	0.475377	2559
2594	7.3791	0.976833	0.650659	2594

## Sheet: Table S6
Table S6. Phage-encoded AMGs identified by VIBRANT and DRAMV, and their functions annotation
	Gene	Contig	AMG KO	AMG KO name	Pfam	Pfam name
Vibrant	B3|contig_21753_4	B3|contig_21753	K00059	fabG, OAR1; 3-oxoacyl-[acyl-carrier protein] reductase [EC:1.1.1.100]	PF00106.25	Macrocin-O-methyltransferase (TylF)
	CK|contig_809_7	CK|contig_809	K00287	DHFR, folA; dihydrofolate reductase [EC:1.5.1.3]	PF00186.19
	B4|contig_14794_3	B4|contig_14794	K00390	cysH; phosphoadenosine phosphosulfate reductase [EC:1.8.4.8 1.8.4.10]	PF11922.8
	B3|contig_2517_9	B3|contig_2517	K00390	cysH; phosphoadenosine phosphosulfate reductase [EC:1.8.4.8 1.8.4.10]
	B2|contig_1913_35	B2|contig_1913	K00390	cysH; phosphoadenosine phosphosulfate reductase [EC:1.8.4.8 1.8.4.10]	PF01507.19	ParB-like nuclease domain
	CK|contig_17629_2	CK|contig_17629	K00390	cysH; phosphoadenosine phosphosulfate reductase [EC:1.8.4.8 1.8.4.10]	PF01507.19
	CK|contig_59116_11	CK|contig_59116	K00390	cysH; phosphoadenosine phosphosulfate reductase [EC:1.8.4.8 1.8.4.10]	PF11922.8
	B4|contig_76232_9	B4|contig_76232	K00390	cysH; phosphoadenosine phosphosulfate reductase [EC:1.8.4.8 1.8.4.10]	PF11922.8
	B2|contig_32916_10	B2|contig_32916	K00390	cysH; phosphoadenosine phosphosulfate reductase [EC:1.8.4.8 1.8.4.10]	PF01507.19
	CK|contig_56934_12	CK|contig_56934	K00390	cysH; phosphoadenosine phosphosulfate reductase [EC:1.8.4.8 1.8.4.10]	PF11922.8	ParB-like nuclease domain
	B3|contig_39828_4	B3|contig_39828	K00390	cysH; phosphoadenosine phosphosulfate reductase [EC:1.8.4.8 1.8.4.10]
	B4|contig_7603_1	B4|contig_7603	K00390	cysH; phosphoadenosine phosphosulfate reductase [EC:1.8.4.8 1.8.4.10]		Capsid protein (F protein)
	B3|contig_31388_3	B3|contig_31388	K00390	cysH; phosphoadenosine phosphosulfate reductase [EC:1.8.4.8 1.8.4.10]
	B4|contig_42880_8	B4|contig_42880	K00390	cysH; phosphoadenosine phosphosulfate reductase [EC:1.8.4.8 1.8.4.10]	PF11922.8	Ectoine synthase
	B4|contig_427_7	B4|contig_427	K00390	cysH; phosphoadenosine phosphosulfate reductase [EC:1.8.4.8 1.8.4.10]	PF01507.19
	B4|contig_69140_5	B4|contig_69140	K00390	cysH; phosphoadenosine phosphosulfate reductase [EC:1.8.4.8 1.8.4.10]	PF01507.19	Helix-turn-helix domain
	CK|contig_59352_8	CK|contig_59352	K00558	DNMT1, dcm; DNA (cytosine-5)-methyltransferase 1 [EC:2.1.1.37]	PF00145.17
	CK|contig_15946_4	CK|contig_15946	K00558	DNMT1, dcm; DNA (cytosine-5)-methyltransferase 1 [EC:2.1.1.37]	PF00145.17
	B4|contig_61586_1	B4|contig_61586	K00558	DNMT1, dcm; DNA (cytosine-5)-methyltransferase 1 [EC:2.1.1.37]	PF00145.17
	CK|contig_120137_7	CK|contig_120137	K00558	DNMT1, dcm; DNA (cytosine-5)-methyltransferase 1 [EC:2.1.1.37]	PF00145.17
	B4|contig_2754_30	B4|contig_2754	K00558	DNMT1, dcm; DNA (cytosine-5)-methyltransferase 1 [EC:2.1.1.37]	PF00145.17
	B4|contig_73112_2	B4|contig_73112	K00558	DNMT1, dcm; DNA (cytosine-5)-methyltransferase 1 [EC:2.1.1.37]
	B4|contig_9429_26	B4|contig_9429	K00558	DNMT1, dcm; DNA (cytosine-5)-methyltransferase 1 [EC:2.1.1.37]	PF00145.17
	B4|contig_39877_16	B4|contig_39877	K00558	DNMT1, dcm; DNA (cytosine-5)-methyltransferase 1 [EC:2.1.1.37]	PF00145.17
	CK|contig_5818_4	CK|contig_5818	K00558	DNMT1, dcm; DNA (cytosine-5)-methyltransferase 1 [EC:2.1.1.37]	PF00145.17
	B4|contig_64498_40	B4|contig_64498	K00558	DNMT1, dcm; DNA (cytosine-5)-methyltransferase 1 [EC:2.1.1.37]	PF00145.17
	CK|contig_31297_15	CK|contig_31297	K00558	DNMT1, dcm; DNA (cytosine-5)-methyltransferase 1 [EC:2.1.1.37]	PF00145.17
	B3|contig_5577_24	B3|contig_5577	K00558	DNMT1, dcm; DNA (cytosine-5)-methyltransferase 1 [EC:2.1.1.37]	PF00145.17
	B4|contig_60979_7	B4|contig_60979	K00558	DNMT1, dcm; DNA (cytosine-5)-methyltransferase 1 [EC:2.1.1.37]
	B4|contig_115120_14	B4|contig_115120	K00558	DNMT1, dcm; DNA (cytosine-5)-methyltransferase 1 [EC:2.1.1.37]	PF00145.17
	B4|contig_118708_12	B4|contig_118708	K00558	DNMT1, dcm; DNA (cytosine-5)-methyltransferase 1 [EC:2.1.1.37]	PF00145.17
	B2|contig_55792_2	B2|contig_55792	K00558	DNMT1, dcm; DNA (cytosine-5)-methyltransferase 1 [EC:2.1.1.37]
	CK|contig_3716_2	CK|contig_3716	K00558	DNMT1, dcm; DNA (cytosine-5)-methyltransferase 1 [EC:2.1.1.37]	PF00145.17
	CK|contig_101761_2	CK|contig_101761	K00558	DNMT1, dcm; DNA (cytosine-5)-methyltransferase 1 [EC:2.1.1.37]	PF00145.17
	B3|contig_8672_24	B3|contig_8672	K00558	DNMT1, dcm; DNA (cytosine-5)-methyltransferase 1 [EC:2.1.1.37]	PF00145.17
	B4|contig_11757_37	B4|contig_11757	K00558	DNMT1, dcm; DNA (cytosine-5)-methyltransferase 1 [EC:2.1.1.37]	PF00145.17	DNA methylase
	B4|contig_65478_6	B4|contig_65478	K00558	DNMT1, dcm; DNA (cytosine-5)-methyltransferase 1 [EC:2.1.1.37]	PF00145.17
	B4|contig_26177_4	B4|contig_26177	K00558	DNMT1, dcm; DNA (cytosine-5)-methyltransferase 1 [EC:2.1.1.37]	PF00145.17
	CK|contig_4243_5	CK|contig_4243	K00558	DNMT1, dcm; DNA (cytosine-5)-methyltransferase 1 [EC:2.1.1.37]	PF00145.17
	CK|contig_10032_24	CK|contig_10032	K00558	DNMT1, dcm; DNA (cytosine-5)-methyltransferase 1 [EC:2.1.1.37]	PF00145.17
	B4|contig_103675_13	B4|contig_103675	K00558	DNMT1, dcm; DNA (cytosine-5)-methyltransferase 1 [EC:2.1.1.37]	PF00145.17
	B4|contig_39165_17	B4|contig_39165	K00558	DNMT1, dcm; DNA (cytosine-5)-methyltransferase 1 [EC:2.1.1.37]	PF00145.17
	B4|contig_68916_13	B4|contig_68916	K00558	DNMT1, dcm; DNA (cytosine-5)-methyltransferase 1 [EC:2.1.1.37]	PF00145.17	DnaT DNA-binding domain
	CK|contig_51801_59	CK|contig_51801	K00558	DNMT1, dcm; DNA (cytosine-5)-methyltransferase 1 [EC:2.1.1.37]	PF00145.17
	B4|contig_34932_41	B4|contig_34932	K00709	ABO; histo-blood group ABO system transferase [EC:2.4.1.40 2.4.1.37]	PF03414.13
	CK|contig_101187_11	CK|contig_101187	K00820	glmS, GFPT; glutamine---fructose-6-phosphate transaminase (isomerizing) [EC:2.6.1.16]	PF13522.6
	CK|contig_17992_3	CK|contig_17992	K00820	glmS, GFPT; glutamine---fructose-6-phosphate transaminase (isomerizing) [EC:2.6.1.16]	PF13522.6
	B4|contig_22812_4	B4|contig_22812	K00820	glmS, GFPT; glutamine---fructose-6-phosphate transaminase (isomerizing) [EC:2.6.1.16]	PF13522.6
	CK|contig_75783_9	CK|contig_75783	K00820	glmS, GFPT; glutamine---fructose-6-phosphate transaminase (isomerizing) [EC:2.6.1.16]	PF13522.6
	CK|contig_114568_1	CK|contig_114568	K00820	glmS, GFPT; glutamine---fructose-6-phosphate transaminase (isomerizing) [EC:2.6.1.16]	PF13522.6	Terminase-like family
	CK|contig_51871_4	CK|contig_51871	K00820	glmS, GFPT; glutamine---fructose-6-phosphate transaminase (isomerizing) [EC:2.6.1.16]	PF13522.6
	CK|contig_111007_13	CK|contig_111007	K00820	glmS, GFPT; glutamine---fructose-6-phosphate transaminase (isomerizing) [EC:2.6.1.16]	PF13522.6	HNH endonuclease
	CK|contig_87_1	CK|contig_87	K00820	glmS, GFPT; glutamine---fructose-6-phosphate transaminase (isomerizing) [EC:2.6.1.16]	PF13522.6
	B2|contig_20109_6	B2|contig_20109	K00820	glmS, GFPT; glutamine---fructose-6-phosphate transaminase (isomerizing) [EC:2.6.1.16]	PF13522.6
	CK|contig_118796_4	CK|contig_118796	K00820	glmS, GFPT; glutamine---fructose-6-phosphate transaminase (isomerizing) [EC:2.6.1.16]	PF13522.6
	B2|contig_7628_2	B2|contig_7628	K00820	glmS, GFPT; glutamine---fructose-6-phosphate transaminase (isomerizing) [EC:2.6.1.16]	PF13522.6
	B4|contig_108400_4	B4|contig_108400	K00820	glmS, GFPT; glutamine---fructose-6-phosphate transaminase (isomerizing) [EC:2.6.1.16]	PF13522.6
	CK|contig_25389_2	CK|contig_25389	K00820	glmS, GFPT; glutamine---fructose-6-phosphate transaminase (isomerizing) [EC:2.6.1.16]	PF13522.6
	B2|contig_26642_2	B2|contig_26642	K00820	glmS, GFPT; glutamine---fructose-6-phosphate transaminase (isomerizing) [EC:2.6.1.16]	PF13522.6
	B4|contig_99484_1	B4|contig_99484	K00820	glmS, GFPT; glutamine---fructose-6-phosphate transaminase (isomerizing) [EC:2.6.1.16]	PF13522.6
	CK|contig_28168_2	CK|contig_28168	K00820	glmS, GFPT; glutamine---fructose-6-phosphate transaminase (isomerizing) [EC:2.6.1.16]	PF13522.6
	B4|contig_74192_3	B4|contig_74192	K00820	glmS, GFPT; glutamine---fructose-6-phosphate transaminase (isomerizing) [EC:2.6.1.16]	PF13522.6
	B4|contig_68688_11	B4|contig_68688	K00820	glmS, GFPT; glutamine---fructose-6-phosphate transaminase (isomerizing) [EC:2.6.1.16]	PF13522.6
	CK|contig_119484_4	CK|contig_119484	K00820	glmS, GFPT; glutamine---fructose-6-phosphate transaminase (isomerizing) [EC:2.6.1.16]	PF13522.6
	B4|contig_74713_9	B4|contig_74713	K00820	glmS, GFPT; glutamine---fructose-6-phosphate transaminase (isomerizing) [EC:2.6.1.16]	PF13522.6
	B4|contig_24519_45	B4|contig_24519	K00820	glmS, GFPT; glutamine---fructose-6-phosphate transaminase (isomerizing) [EC:2.6.1.16]	PF13522.6	Phage phiEco32-like COOH.NH2 ligase-type 2
	CK|contig_88992_40	CK|contig_88992	K00820	glmS, GFPT; glutamine---fructose-6-phosphate transaminase (isomerizing) [EC:2.6.1.16]	PF13522.6
	CK|contig_71956_10	CK|contig_71956	K00820	glmS, GFPT; glutamine---fructose-6-phosphate transaminase (isomerizing) [EC:2.6.1.16]	PF13522.6
	B2|contig_35019_3	B2|contig_35019	K00820	glmS, GFPT; glutamine---fructose-6-phosphate transaminase (isomerizing) [EC:2.6.1.16]	PF13522.6
	CK|contig_6250_2	CK|contig_6250	K01186	NEU1; sialidase-1 [EC:3.2.1.18]	PF13088.6
	CK|contig_90963_13	CK|contig_90963	K01186	NEU1; sialidase-1 [EC:3.2.1.18]	PF18668.1
	B4|contig_55594_5	B4|contig_55594	K01495	GCH1, folE; GTP cyclohydrolase IA [EC:3.5.4.16]	PF01227.22	Nucleoside 2-deoxyribosyltransferase
	CK|contig_73998_11	CK|contig_73998	K01495	GCH1, folE; GTP cyclohydrolase IA [EC:3.5.4.16]	PF01227.22	6-pyruvoyl tetrahydropterin synthase
	B4|contig_65342_5	B4|contig_65342	K01495	GCH1, folE; GTP cyclohydrolase IA [EC:3.5.4.16]	PF01227.22	Nucleoside 2-deoxyribosyltransferase
	B4|contig_16985_16	B4|contig_16985	K01710	E4.2.1.46, rfbB, rffG; dTDP-glucose 4,6-dehydratase [EC:4.2.1.46]	PF01370.21	Glycosyl transferase family 2
	B3|contig_6481_52	B3|contig_6481	K01710	E4.2.1.46, rfbB, rffG; dTDP-glucose 4,6-dehydratase [EC:4.2.1.46]	PF16363.5
	B4|contig_55594_7	B4|contig_55594	K01737	queD, ptpS, PTS; 6-pyruvoyltetrahydropterin/6-carboxytetrahydropterin synthase [EC:4.2.3.12 4.1.2.50]	PF01242.19	4Fe-4S single cluster domain
	CK|contig_73998_10	CK|contig_73998	K01737	queD, ptpS, PTS; 6-pyruvoyltetrahydropterin/6-carboxytetrahydropterin synthase [EC:4.2.3.12 4.1.2.50]	PF01242.19	Phosphoribosyl transferase domain
	B4|contig_65342_7	B4|contig_65342	K01737	queD, ptpS, PTS; 6-pyruvoyltetrahydropterin/6-carboxytetrahydropterin synthase [EC:4.2.3.12 4.1.2.50]	PF01242.19	4Fe-4S single cluster domain
	B3|contig_20672_12	B3|contig_20672	K02078	acpP; acyl carrier protein	PF00550.25
	B2|contig_70771_27	B2|contig_70771	K02078	acpP; acyl carrier protein	PF00550.25
	CK|contig_31891_22	CK|contig_31891	K02078	acpP; acyl carrier protein		Exonuclease
	B3|contig_20502_8	B3|contig_20502	K02536	lpxD; UDP-3-O-[3-hydroxymyristoyl] glucosamine N-acyltransferase [EC:2.3.1.191]
	CK|contig_103795_11	CK|contig_103795	K02536	lpxD; UDP-3-O-[3-hydroxymyristoyl] glucosamine N-acyltransferase [EC:2.3.1.191]	PF00132.24
	CK|contig_46775_86	CK|contig_46775	K02536	lpxD; UDP-3-O-[3-hydroxymyristoyl] glucosamine N-acyltransferase [EC:2.3.1.191]
	B4|contig_54548_9	B4|contig_54548	K02536	lpxD; UDP-3-O-[3-hydroxymyristoyl] glucosamine N-acyltransferase [EC:2.3.1.191]
	B2|contig_25282_80	B2|contig_25282	K02536	lpxD; UDP-3-O-[3-hydroxymyristoyl] glucosamine N-acyltransferase [EC:2.3.1.191]
	B4|contig_57363_12	B4|contig_57363	K02843	waaF, rfaF; heptosyltransferase II [EC:2.4.-.-]	PF01075.17
	B4|contig_30346_60	B4|contig_30346	K03183	ubiE; demethylmenaquinone methyltransferase / 2-methoxy-6-polyprenyl-1,4-benzoquinol methylase [EC:2.1.1.163 2.1.1.201]	PF08241.12
	CK|contig_9572_3	CK|contig_9572	K03462	NAMPT; nicotinamide phosphoribosyltransferase [EC:2.4.2.12]	PF04095.16
	CK|contig_45626_4	CK|contig_45626	K03462	NAMPT; nicotinamide phosphoribosyltransferase [EC:2.4.2.12]	PF04095.16
	B2|contig_69408_8	B2|contig_69408	K03462	NAMPT; nicotinamide phosphoribosyltransferase [EC:2.4.2.12]	PF04095.16
	B1|contig_8013_10	B1|contig_8013	K03462	NAMPT; nicotinamide phosphoribosyltransferase [EC:2.4.2.12]	PF04095.16
	B3|contig_11297_4	B3|contig_11297	K03462	NAMPT; nicotinamide phosphoribosyltransferase [EC:2.4.2.12]	PF04095.16
	B2|contig_6030_8	B2|contig_6030	K03462	NAMPT; nicotinamide phosphoribosyltransferase [EC:2.4.2.12]	PF04095.16
	CK|contig_81475_13	CK|contig_81475	K03462	NAMPT; nicotinamide phosphoribosyltransferase [EC:2.4.2.12]	PF04095.16	Recombination endonuclease VII
	B2|contig_38523_6	B2|contig_38523	K06167	phnP; phosphoribosyl 1,2-cyclic phosphate phosphodiesterase [EC:3.1.4.55]		RecT family
	B4|contig_9429_8	B4|contig_9429	K06167	phnP; phosphoribosyl 1,2-cyclic phosphate phosphodiesterase [EC:3.1.4.55]	PF12706.7	HNH endonuclease
	B4|contig_9429_27	B4|contig_9429	K06167	phnP; phosphoribosyl 1,2-cyclic phosphate phosphodiesterase [EC:3.1.4.55]	PF12706.7	C-5 cytosine-specific DNA methylase
	B4|contig_5400_34	B4|contig_5400	K06167	phnP; phosphoribosyl 1,2-cyclic phosphate phosphodiesterase [EC:3.1.4.55]	PF12706.7
	CK|contig_60621_13	CK|contig_60621	K06167	phnP; phosphoribosyl 1,2-cyclic phosphate phosphodiesterase [EC:3.1.4.55]	PF12706.7
	CK|contig_10032_4	CK|contig_10032	K06167	phnP; phosphoribosyl 1,2-cyclic phosphate phosphodiesterase [EC:3.1.4.55]	PF12706.7	HNH endonuclease
	CK|contig_10032_25	CK|contig_10032	K06167	phnP; phosphoribosyl 1,2-cyclic phosphate phosphodiesterase [EC:3.1.4.55]	PF12706.7	C-5 cytosine-specific DNA methylase
	CK|contig_90140_15	CK|contig_90140	K06167	phnP; phosphoribosyl 1,2-cyclic phosphate phosphodiesterase [EC:3.1.4.55]	PF12706.7	RecT family
	B4|contig_14794_7	B4|contig_14794	K06720	ectC; L-ectoine synthase [EC:4.2.1.108]	PF06339.12
	B4|contig_42880_7	B4|contig_42880	K06720	ectC; L-ectoine synthase [EC:4.2.1.108]	PF06339.12
	B3|contig_28048_7	B3|contig_28048	K06720	ectC; L-ectoine synthase [EC:4.2.1.108]	PF06339.12
	CK|contig_23731_51	CK|contig_23731	K06720	ectC; L-ectoine synthase [EC:4.2.1.108]	PF06339.12	ParB-like nuclease domain
	B4|contig_55594_3	B4|contig_55594	K06920	queC; 7-cyano-7-deazaguanine synthase [EC:6.3.4.20]	PF06508.13
	CK|contig_2805_8	CK|contig_2805	K06920	queC; 7-cyano-7-deazaguanine synthase [EC:6.3.4.20]	PF06508.13
	CK|contig_73998_12	CK|contig_73998	K06920	queC; 7-cyano-7-deazaguanine synthase [EC:6.3.4.20]	PF06508.13	GTP cyclohydrolase I
	B4|contig_65342_8	B4|contig_65342	K06920	queC; 7-cyano-7-deazaguanine synthase [EC:6.3.4.20]	PF06508.13	6-pyruvoyl tetrahydropterin synthase
	B3|contig_9181_10	B3|contig_9181	K07260	vanY; zinc D-Ala-D-Ala carboxypeptidase [EC:3.4.17.14]	PF02557.17
	B4|contig_13042_11	B4|contig_13042	K07260	vanY; zinc D-Ala-D-Ala carboxypeptidase [EC:3.4.17.14]	PF02557.17
	B4|contig_82281_11	B4|contig_82281	K07260	vanY; zinc D-Ala-D-Ala carboxypeptidase [EC:3.4.17.14]	PF02557.17
	B4|contig_12866_4	B4|contig_12866	K09699	DBT, bkdB; 2-oxoisovalerate dehydrogenase E2 component (dihydrolipoyl transacylase) [EC:2.3.1.168]	PF02817.17	Phage portal protein
	CK|contig_23208_6	CK|contig_23208	K09882	cobS; cobaltochelatase CobS [EC:6.6.1.2]	PF07728.14
	B4|contig_55594_6	B4|contig_55594	K10026	queE; 7-carboxy-7-deazaguanine synthase [EC:4.3.99.3]	PF13394.6	GTP cyclohydrolase I
	CK|contig_73998_13	CK|contig_73998	K10026	queE; 7-carboxy-7-deazaguanine synthase [EC:4.3.99.3]	PF13394.6	Queuosine biosynthesis protein QueC
	B4|contig_65342_6	B4|contig_65342	K10026	queE; 7-carboxy-7-deazaguanine synthase [EC:4.3.99.3]	PF13394.6	GTP cyclohydrolase I
	B4|contig_14794_4	B4|contig_14794	K10674	ectD; ectoine hydroxylase [EC:1.14.11.55]	PF05721.13	Domain of unknown function (DUF3440)
	B3|contig_28048_9	B3|contig_28048	K10674	ectD; ectoine hydroxylase [EC:1.14.11.55]	PF05721.13
	B2|contig_7362_10	B2|contig_7362	K12710	novU; C-methyltransferase [EC:2.1.1.-]	PF08484.11
	B4|contig_42179_10	B4|contig_42179	K13018	wbpD, wlbB; UDP-2-acetamido-3-amino-2,3-dideoxy-glucuronate N-acetyltransferase [EC:2.3.1.201]	PF00132.24
	CK|contig_9572_8	CK|contig_9572	K13522	K13522, nadM; bifunctional NMN adenylyltransferase/nudix hydrolase [EC:2.7.7.1 3.6.1.-]	PF00293.28
	CK|contig_14090_14	CK|contig_14090	K17398	DNMT3A; DNA (cytosine-5)-methyltransferase 3A [EC:2.1.1.37]	PF00145.17
	B3|contig_16978_16	B3|contig_16978	K17398	DNMT3A; DNA (cytosine-5)-methyltransferase 3A [EC:2.1.1.37]	PF00145.17
	CK|contig_17785_21	CK|contig_17785	K17398	DNMT3A; DNA (cytosine-5)-methyltransferase 3A [EC:2.1.1.37]	PF00145.17
	CK|contig_15357_9	CK|contig_15357	K17398	DNMT3A; DNA (cytosine-5)-methyltransferase 3A [EC:2.1.1.37]	PF00145.17
	B4|contig_52071_10	B4|contig_52071	K17398	DNMT3A; DNA (cytosine-5)-methyltransferase 3A [EC:2.1.1.37]	PF00145.17	Domain of unknown function (DUF4373)
	CK|contig_116656_11	CK|contig_116656	K19645	dfrB, dfr2; dihydrofolate reductase (trimethoprim resistance protein) [EC:1.5.1.3]	PF06442.11
	B4|contig_64161_19	B4|contig_64161	K19645	dfrB, dfr2; dihydrofolate reductase (trimethoprim resistance protein) [EC:1.5.1.3]	PF06442.11
	CK|contig_49758_15	CK|contig_49758	K19645	dfrB, dfr2; dihydrofolate reductase (trimethoprim resistance protein) [EC:1.5.1.3]	PF06442.11
	B3|contig_50932_16	B3|contig_50932	K19645	dfrB, dfr2; dihydrofolate reductase (trimethoprim resistance protein) [EC:1.5.1.3]	PF06442.11
	B2|contig_22547_77	B2|contig_22547	K19645	dfrB, dfr2; dihydrofolate reductase (trimethoprim resistance protein) [EC:1.5.1.3]	PF06442.11
	CK|contig_77127_11	CK|contig_77127	K21029	moeB; molybdopterin-synthase adenylyltransferase [EC:2.7.7.80]	PF00899.21	Reverse transcriptase (RNA-dependent DNA polymerase)
	CK|contig_23427_20	CK|contig_23427	K21029	moeB; molybdopterin-synthase adenylyltransferase [EC:2.7.7.80]	PF00899.21
	CK|contig_43135_32	CK|contig_43135	K21029	moeB; molybdopterin-synthase adenylyltransferase [EC:2.7.7.80]	PF00899.21
	B4|contig_117590_7	B4|contig_117590	K21029	moeB; molybdopterin-synthase adenylyltransferase [EC:2.7.7.80]	PF00899.21
	B4|contig_43139_3	B4|contig_43139	K21029	moeB; molybdopterin-synthase adenylyltransferase [EC:2.7.7.80]	PF00899.21
	B4|contig_34364_35	B4|contig_34364	K21029	moeB; molybdopterin-synthase adenylyltransferase [EC:2.7.7.80]	PF00899.21
	B4|contig_30036_5	B4|contig_30036	K21140	mec; [CysO sulfur-carrier protein]-S-L-cysteine hydrolase [EC:3.13.1.6]		Phage minor tail protein L
	B4|contig_63860_14	B4|contig_63860	K21140	mec; [CysO sulfur-carrier protein]-S-L-cysteine hydrolase [EC:3.13.1.6]	PF14464.6	Phage minor tail protein L
	B4|contig_82281_14	B4|contig_82281	K21140	mec; [CysO sulfur-carrier protein]-S-L-cysteine hydrolase [EC:3.13.1.6]	PF00877.19	Phage minor tail protein L
	Gene	Contig	Gene_id	Gene_description	Category	Header	Subheader	Module	Auxiliary_score	AMG_flags
Dramv	B4_contig_86341-cat_2_6	B4_contig_86341-cat_2	GH114	GH114 endo-alpha-1,4-polygalactosaminidase (EC 3.2.1.109)	carbon utilization	CAZY		Glycoside Hydrolases	3	MF
	B2_contig_2411-cat_1_37	B2_contig_2411-cat_1	GH16	GH16 xyloglucan:xyloglucosyltransferase (EC 2.4.1.207); keratan-sulfate endo-1,4-beta-galactosidase (EC 3.2.1.103); endo-1,3-beta-glucanase / laminarinase (EC 3.2.1.39); endo-1,3(4)-beta-glucanase (EC 3.2.1.6); licheninase (EC 3.2.1.73); beta-agarase (EC 3.2.1.81); kappa;-carrageenase (EC 3.2.1.83); xyloglucanase (EC 3.2.1.151); endo-beta-1,3-galactanase (EC 3.2.1.181); [retaining] beta-porphyran…	carbon utilization	CAZY	Amorphous Cellulose Oligo Cleavage, Xyloglucan Backbone Cleavage (Hemicellulose), Mixed-Linkage glucans Backbone Cleavage (Hemicellulose), Mixed-Linkage glucans Oligo Cleavage (Hemicellulose), Sulf-Polysachharides Backbone Cleavage	Glycoside Hydrolases	1	MKEF
	CK_contig_90963-cat_1_13	CK_contig_90963-cat_1	GH33	GH33 sialidase or neuraminidase (EC 3.2.1.18); trans-sialidase (EC 2.4.1.-); anhydrosialidase (EC 4.2.2.15); Kdo hydrolase (EC 3.2.1.-); 2-keto-3-deoxynononic acid hydrolase / KDNase (EC 3.2.1.-)	carbon utilization	CAZY		Glycoside Hydrolases	2	MF
	B3_contig_45026-cat_1_2	B3_contig_45026-cat_1	GH74	GH74 endoglucanase (EC 3.2.1.4); oligoxyloglucan reducing end-specific cellobiohydrolase (EC 3.2.1.150); xyloglucanase (EC 3.2.1.151)	carbon utilization	CAZY	Xyloglucan Backbone Cleavage (Hemicellulose)	Glycoside Hydrolases	2	MF
	B3_contig_15973-cat_1_52	B3_contig_15973-cat_1	GT11	GT11 GDP-L-Fuc: galactoside alpha-1,2-L-fucosyltransferase (EC 2.4.1.69); GDP-L-Fuc: beta-LacNac alpha-1,3-L-fucosyltransferase (EC 2.4.1.-)	carbon utilization	CAZY		GlycosylTransferases	1	M
	B4_contig_119254-cat_1_16	B4_contig_119254-cat_1	GT11	GT11 GDP-L-Fuc: galactoside alpha-1,2-L-fucosyltransferase (EC 2.4.1.69); GDP-L-Fuc: beta-LacNac alpha-1,3-L-fucosyltransferase (EC 2.4.1.-)	carbon utilization	CAZY		GlycosylTransferases	1	M
	B4_contig_97181-cat_1_18	B4_contig_97181-cat_1	GT11	GT11 GDP-L-Fuc: galactoside alpha-1,2-L-fucosyltransferase (EC 2.4.1.69); GDP-L-Fuc: beta-LacNac alpha-1,3-L-fucosyltransferase (EC 2.4.1.-)	carbon utilization	CAZY		GlycosylTransferases	1	M
	B4_contig_11757-cat_1_62	B4_contig_11757-cat_1	GT2	GT2 cellulose synthase (EC 2.4.1.12); chitin synthase (EC 2.4.1.16); dolichyl-phosphate beta-D-mannosyltransferase (EC 2.4.1.83); dolichyl-phosphate beta-glucosyltransferase (EC 2.4.1.117); N-acetylglucosaminyltransferase (EC 2.4.1.-); N-acetylgalactosaminyltransferase (EC 2.4.1.-); hyaluronan synthase (EC 2.4.1.212); chitin oligosaccharide synthase (EC 2.4.1.-); beta-1,3-glucan synthase (EC 2.4.…	carbon utilization	CAZY		GlycosylTransferases	2	M
	B4_contig_14794-cat_1_29	B4_contig_14794-cat_1	GT2	GT2 cellulose synthase (EC 2.4.1.12); chitin synthase (EC 2.4.1.16); dolichyl-phosphate beta-D-mannosyltransferase (EC 2.4.1.83); dolichyl-phosphate beta-glucosyltransferase (EC 2.4.1.117); N-acetylglucosaminyltransferase (EC 2.4.1.-); N-acetylgalactosaminyltransferase (EC 2.4.1.-); hyaluronan synthase (EC 2.4.1.212); chitin oligosaccharide synthase (EC 2.4.1.-); beta-1,3-glucan synthase (EC 2.4.…	carbon utilization	CAZY		GlycosylTransferases	2	MF
	B4_contig_82720-cat_1_7	B4_contig_82720-cat_1	GT2	GT2 cellulose synthase (EC 2.4.1.12); chitin synthase (EC 2.4.1.16); dolichyl-phosphate beta-D-mannosyltransferase (EC 2.4.1.83); dolichyl-phosphate beta-glucosyltransferase (EC 2.4.1.117); N-acetylglucosaminyltransferase (EC 2.4.1.-); N-acetylgalactosaminyltransferase (EC 2.4.1.-); hyaluronan synthase (EC 2.4.1.212); chitin oligosaccharide synthase (EC 2.4.1.-); beta-1,3-glucan synthase (EC 2.4.…	carbon utilization	CAZY		GlycosylTransferases	2	M
	B4_contig_97181-cat_1_17	B4_contig_97181-cat_1	GT2	GT2 cellulose synthase (EC 2.4.1.12); chitin synthase (EC 2.4.1.16); dolichyl-phosphate beta-D-mannosyltransferase (EC 2.4.1.83); dolichyl-phosphate beta-glucosyltransferase (EC 2.4.1.117); N-acetylglucosaminyltransferase (EC 2.4.1.-); N-acetylgalactosaminyltransferase (EC 2.4.1.-); hyaluronan synthase (EC 2.4.1.212); chitin oligosaccharide synthase (EC 2.4.1.-); beta-1,3-glucan synthase (EC 2.4.…	carbon utilization	CAZY		GlycosylTransferases	1	M
	CK_contig_51801-cat_1_69	CK_contig_51801-cat_1	GT2	GT2 cellulose synthase (EC 2.4.1.12); chitin synthase (EC 2.4.1.16); dolichyl-phosphate beta-D-mannosyltransferase (EC 2.4.1.83); dolichyl-phosphate beta-glucosyltransferase (EC 2.4.1.117); N-acetylglucosaminyltransferase (EC 2.4.1.-); N-acetylgalactosaminyltransferase (EC 2.4.1.-); hyaluronan synthase (EC 2.4.1.212); chitin oligosaccharide synthase (EC 2.4.1.-); beta-1,3-glucan synthase (EC 2.4.…	carbon utilization	CAZY		GlycosylTransferases	1	M
	B2_contig_32082-cat_1_5	B2_contig_32082-cat_1	GT4	GT4 sucrose synthase (EC 2.4.1.13); sucrose-phosphate synthase (EC 2.4.1.14); alpha-glucosyltransferase (EC 2.4.1.52); lipopolysaccharide N-acetylglucosaminyltransferase (EC 2.4.1.56); phosphatidylinositol alpha-mannosyltransferase (EC 2.4.1.57); GDP-Man: Man1GlcNAc2-PP-dolichol alpha-1,3-mannosyltransferase (EC 2.4.1.132); GDP-Man: Man3GlcNAc2-PP-dolichol/Man4GlcNAc2-PP-dolichol alpha-1,2-mannos…	carbon utilization	CAZY		GlycosylTransferases	2	MKF
	B3_contig_46297-cat_1_12	B3_contig_46297-cat_1	GT4	GT4 sucrose synthase (EC 2.4.1.13); sucrose-phosphate synthase (EC 2.4.1.14); alpha-glucosyltransferase (EC 2.4.1.52); lipopolysaccharide N-acetylglucosaminyltransferase (EC 2.4.1.56); phosphatidylinositol alpha-mannosyltransferase (EC 2.4.1.57); GDP-Man: Man1GlcNAc2-PP-dolichol alpha-1,3-mannosyltransferase (EC 2.4.1.132); GDP-Man: Man3GlcNAc2-PP-dolichol/Man4GlcNAc2-PP-dolichol alpha-1,2-mannos…	carbon utilization	CAZY		GlycosylTransferases	1	MKF
	B4_contig_44731-cat_1_8	B4_contig_44731-cat_1	GT4	GT4 sucrose synthase (EC 2.4.1.13); sucrose-phosphate synthase (EC 2.4.1.14); alpha-glucosyltransferase (EC 2.4.1.52); lipopolysaccharide N-acetylglucosaminyltransferase (EC 2.4.1.56); phosphatidylinositol alpha-mannosyltransferase (EC 2.4.1.57); GDP-Man: Man1GlcNAc2-PP-dolichol alpha-1,3-mannosyltransferase (EC 2.4.1.132); GDP-Man: Man3GlcNAc2-PP-dolichol/Man4GlcNAc2-PP-dolichol alpha-1,2-mannos…	carbon utilization	CAZY		GlycosylTransferases	2	MKF
	B4_contig_47706-cat_1_11	B4_contig_47706-cat_1	GT4	GT4 sucrose synthase (EC 2.4.1.13); sucrose-phosphate synthase (EC 2.4.1.14); alpha-glucosyltransferase (EC 2.4.1.52); lipopolysaccharide N-acetylglucosaminyltransferase (EC 2.4.1.56); phosphatidylinositol alpha-mannosyltransferase (EC 2.4.1.57); GDP-Man: Man1GlcNAc2-PP-dolichol alpha-1,3-mannosyltransferase (EC 2.4.1.132); GDP-Man: Man3GlcNAc2-PP-dolichol/Man4GlcNAc2-PP-dolichol alpha-1,2-mannos…	carbon utilization	CAZY		GlycosylTransferases	2	MKF
	CK_contig_32757-cat_1_12	CK_contig_32757-cat_1	GT4	GT4 sucrose synthase (EC 2.4.1.13); sucrose-phosphate synthase (EC 2.4.1.14); alpha-glucosyltransferase (EC 2.4.1.52); lipopolysaccharide N-acetylglucosaminyltransferase (EC 2.4.1.56); phosphatidylinositol alpha-mannosyltransferase (EC 2.4.1.57); GDP-Man: Man1GlcNAc2-PP-dolichol alpha-1,3-mannosyltransferase (EC 2.4.1.132); GDP-Man: Man3GlcNAc2-PP-dolichol/Man4GlcNAc2-PP-dolichol alpha-1,2-mannos…	carbon utilization	CAZY		GlycosylTransferases	2	MK
	CK_contig_6006-cat_1_17	CK_contig_6006-cat_1	GT4	GT4 sucrose synthase (EC 2.4.1.13); sucrose-phosphate synthase (EC 2.4.1.14); alpha-glucosyltransferase (EC 2.4.1.52); lipopolysaccharide N-acetylglucosaminyltransferase (EC 2.4.1.56); phosphatidylinositol alpha-mannosyltransferase (EC 2.4.1.57); GDP-Man: Man1GlcNAc2-PP-dolichol alpha-1,3-mannosyltransferase (EC 2.4.1.132); GDP-Man: Man3GlcNAc2-PP-dolichol/Man4GlcNAc2-PP-dolichol alpha-1,2-mannos…	carbon utilization	CAZY		GlycosylTransferases	2	MKT
	CK_contig_9180-cat_1_6	CK_contig_9180-cat_1	GT4	GT4 sucrose synthase (EC 2.4.1.13); sucrose-phosphate synthase (EC 2.4.1.14); alpha-glucosyltransferase (EC 2.4.1.52); lipopolysaccharide N-acetylglucosaminyltransferase (EC 2.4.1.56); phosphatidylinositol alpha-mannosyltransferase (EC 2.4.1.57); GDP-Man: Man1GlcNAc2-PP-dolichol alpha-1,3-mannosyltransferase (EC 2.4.1.132); GDP-Man: Man3GlcNAc2-PP-dolichol/Man4GlcNAc2-PP-dolichol alpha-1,2-mannos…	carbon utilization	CAZY		GlycosylTransferases	2	MKF
	B4_contig_34932-cat_1_41	B4_contig_34932-cat_1	GT6	GT6 alpha-1,3-galactosyltransferase (EC 2.4.1.87); alpha-1,3 N-acetylgalactosaminyltransferase (EC 2.4.1.40); alpha-galactosyltransferase (EC 2.4.1.37); globoside alpha-N-acetylgalactosaminyltransferase (EC 2.4.1.88).	carbon utilization	CAZY		GlycosylTransferases	2	M
	B4_contig_57363-cat_1_12	B4_contig_57363-cat_1	GT9	GT9 lipopolysaccharide N-acetylglucosaminyltransferase (EC 2.4.1.56); heptosyltransferase (EC 2.4.-.-).	carbon utilization	CAZY		GlycosylTransferases	1	M
	B4_contig_82720-cat_1_7	B4_contig_82720-cat_1	GT92	GT92 UDP-Gal: N-glycan core alpha-1,6-fucoside beta-1,4-galactosyltransferase (EC 2.4.1.-); UDP-Gal: beta-galactoside beta-1,4-galactosyltransferase (EC 2.4.1.-)	carbon utilization	CAZY		GlycosylTransferases	2	M
	B2_contig_73583-cat_2_6	B2_contig_73583-cat_2	K00558	DNA (cytosine-5-)-methyltransferase [EC:2.1.1.37] [RN:R04858]	Organic Nitrogen	Amino Acid		Methionine degradation	3	MF
	B3_contig_5421-cat_2_9	B3_contig_5421-cat_2	K00558	DNA (cytosine-5-)-methyltransferase [EC:2.1.1.37] [RN:R04858]	Organic Nitrogen	Amino Acid		Methionine degradation	3	MF
	B3_contig_5577-cat_1_24	B3_contig_5577-cat_1	K00558	DNA (cytosine-5-)-methyltransferase [EC:2.1.1.37] [RN:R04858]	Organic Nitrogen	Amino Acid		Methionine degradation	1	M
	B3_contig_8672-cat_1_24	B3_contig_8672-cat_1	K00558	DNA (cytosine-5-)-methyltransferase [EC:2.1.1.37] [RN:R04858]	Organic Nitrogen	Amino Acid		Methionine degradation	2	MF
	B4_contig_114909-cat_2_3	B4_contig_114909-cat_2	K00558	DNA (cytosine-5-)-methyltransferase [EC:2.1.1.37] [RN:R04858]	Organic Nitrogen	Amino Acid		Methionine degradation	3	MF
	B4_contig_11757-cat_1_37	B4_contig_11757-cat_1	K00558	DNA (cytosine-5-)-methyltransferase [EC:2.1.1.37] [RN:R04858]	Organic Nitrogen	Amino Acid		Methionine degradation	2	M
	B4_contig_118708-cat_2_12	B4_contig_118708-cat_2	K00558	DNA (cytosine-5-)-methyltransferase [EC:2.1.1.37] [RN:R04858]	Organic Nitrogen	Amino Acid		Methionine degradation	3	M
	B4_contig_2754-cat_1_30	B4_contig_2754-cat_1	K00558	DNA (cytosine-5-)-methyltransferase [EC:2.1.1.37] [RN:R04858]	Organic Nitrogen	Amino Acid		Methionine degradation	2	M
	B4_contig_39165-cat_1_17	B4_contig_39165-cat_1	K00558	DNA (cytosine-5-)-methyltransferase [EC:2.1.1.37] [RN:R04858]	Organic Nitrogen	Amino Acid		Methionine degradation	2	M
	B4_contig_39877-cat_1_16	B4_contig_39877-cat_1	K00558	DNA (cytosine-5-)-methyltransferase [EC:2.1.1.37] [RN:R04858]	Organic Nitrogen	Amino Acid		Methionine degradation	2	M
	B4_contig_64498-cat_1_40	B4_contig_64498-cat_1	K00558	DNA (cytosine-5-)-methyltransferase [EC:2.1.1.37] [RN:R04858]	Organic Nitrogen	Amino Acid		Methionine degradation	2	M
	B4_contig_65478-cat_2_6	B4_contig_65478-cat_2	K00558	DNA (cytosine-5-)-methyltransferase [EC:2.1.1.37] [RN:R04858]	Organic Nitrogen	Amino Acid		Methionine degradation	3	MF
	CK_contig_15357-cat_2_9	CK_contig_15357-cat_2	K00558	DNA (cytosine-5-)-methyltransferase [EC:2.1.1.37] [RN:R04858]	Organic Nitrogen	Amino Acid		Methionine degradation	3	MF
	CK_contig_4243-cat_2_5	CK_contig_4243-cat_2	K00558	DNA (cytosine-5-)-methyltransferase [EC:2.1.1.37] [RN:R04858]	Organic Nitrogen	Amino Acid		Methionine degradation	3	MF
	CK_contig_5818-cat_2_4	CK_contig_5818-cat_2	K00558	DNA (cytosine-5-)-methyltransferase [EC:2.1.1.37] [RN:R04858]	Organic Nitrogen	Amino Acid		Methionine degradation	3	MF
	B2_contig_29898-cat_2_11	B2_contig_29898-cat_2	K01494	dCTP deaminase [EC:3.5.4.13] [RN:R02325]	MISC	Information systems	Nucleotide	Pyrimidine deoxyribonuleotide biosynthesis, CDP/CTP => dCDP/dCTP,dTDP/dTTP	3	MF
	CK_contig_10942-cat_2_4	CK_contig_10942-cat_2	K01494	dCTP deaminase [EC:3.5.4.13] [RN:R02325]	MISC	Information systems	Nucleotide	Pyrimidine deoxyribonuleotide biosynthesis, CDP/CTP => dCDP/dCTP,dTDP/dTTP	3	MF
	CK_contig_45986-cat_2_17	CK_contig_45986-cat_2	K01494	dCTP deaminase [EC:3.5.4.13] [RN:R02325]	MISC	Information systems	Nucleotide	Pyrimidine deoxyribonuleotide biosynthesis, CDP/CTP => dCDP/dCTP,dTDP/dTTP	3	M
	B1_contig_6440-cat_2_30	B1_contig_6440-cat_2	K01520	dUTP pyrophosphatase [EC:3.6.1.23] [RN:R02100]	MISC	Information systems	Nucleotide	Pyrimidine deoxyribonuleotide biosynthesis, CDP/CTP => dCDP/dCTP,dTDP/dTTP	3	MF
	B2_contig_23627-cat_2_10	B2_contig_23627-cat_2	K01520	dUTP pyrophosphatase [EC:3.6.1.23] [RN:R02100]	MISC	Information systems	Nucleotide	Pyrimidine deoxyribonuleotide biosynthesis, CDP/CTP => dCDP/dCTP,dTDP/dTTP	3	MF
	B2_contig_68907-cat_2_14	B2_contig_68907-cat_2	K01520	dUTP pyrophosphatase [EC:3.6.1.23] [RN:R02100]	MISC	Information systems	Nucleotide	Pyrimidine deoxyribonuleotide biosynthesis, CDP/CTP => dCDP/dCTP,dTDP/dTTP	3	MF
	B3_contig_13315-cat_1_9	B3_contig_13315-cat_1	K01520	dUTP pyrophosphatase [EC:3.6.1.23] [RN:R02100]	MISC	Information systems	Nucleotide	Pyrimidine deoxyribonuleotide biosynthesis, CDP/CTP => dCDP/dCTP,dTDP/dTTP	2	MF
	B3_contig_24411-cat_2_12	B3_contig_24411-cat_2	K01520	dUTP pyrophosphatase [EC:3.6.1.23] [RN:R02100]	MISC	Information systems	Nucleotide	Pyrimidine deoxyribonuleotide biosynthesis, CDP/CTP => dCDP/dCTP,dTDP/dTTP	3	MF
	B3_contig_56635-cat_1_18	B3_contig_56635-cat_1	K01520	dUTP pyrophosphatase [EC:3.6.1.23] [RN:R02100]	MISC	Information systems	Nucleotide	Pyrimidine deoxyribonuleotide biosynthesis, CDP/CTP => dCDP/dCTP,dTDP/dTTP	2	M
	B4_contig_119450-cat_1_33	B4_contig_119450-cat_1	K01520	dUTP pyrophosphatase [EC:3.6.1.23] [RN:R02100]	MISC	Information systems	Nucleotide	Pyrimidine deoxyribonuleotide biosynthesis, CDP/CTP => dCDP/dCTP,dTDP/dTTP	2	M
	B4_contig_19839-cat_1_57	B4_contig_19839-cat_1	K01520	dUTP pyrophosphatase [EC:3.6.1.23] [RN:R02100]	MISC	Information systems	Nucleotide	Pyrimidine deoxyribonuleotide biosynthesis, CDP/CTP => dCDP/dCTP,dTDP/dTTP	1	M
	B4_contig_31809-cat_2_6	B4_contig_31809-cat_2	K01520	dUTP pyrophosphatase [EC:3.6.1.23] [RN:R02100]	MISC	Information systems	Nucleotide	Pyrimidine deoxyribonuleotide biosynthesis, CDP/CTP => dCDP/dCTP,dTDP/dTTP	3	MF
	B4_contig_34932-cat_1_35	B4_contig_34932-cat_1	K01520	dUTP pyrophosphatase [EC:3.6.1.23] [RN:R02100]	MISC	Information systems	Nucleotide	Pyrimidine deoxyribonuleotide biosynthesis, CDP/CTP => dCDP/dCTP,dTDP/dTTP	2	M
	B4_contig_39659-cat_1_16	B4_contig_39659-cat_1	K01520	dUTP pyrophosphatase [EC:3.6.1.23] [RN:R02100]	MISC	Information systems	Nucleotide	Pyrimidine deoxyribonuleotide biosynthesis, CDP/CTP => dCDP/dCTP,dTDP/dTTP	2	MF
	B4_contig_56307-cat_2_22	B4_contig_56307-cat_2	K01520	dUTP pyrophosphatase [EC:3.6.1.23] [RN:R02100]	MISC	Information systems	Nucleotide	Pyrimidine deoxyribonuleotide biosynthesis, CDP/CTP => dCDP/dCTP,dTDP/dTTP	3	M
	B4_contig_5648-cat_1_27	B4_contig_5648-cat_1	K01520	dUTP pyrophosphatase [EC:3.6.1.23] [RN:R02100]	MISC	Information systems	Nucleotide	Pyrimidine deoxyribonuleotide biosynthesis, CDP/CTP => dCDP/dCTP,dTDP/dTTP	2	M
	B4_contig_9429-cat_1_24	B4_contig_9429-cat_1	K01520	dUTP pyrophosphatase [EC:3.6.1.23] [RN:R02100]	MISC	Information systems	Nucleotide	Pyrimidine deoxyribonuleotide biosynthesis, CDP/CTP => dCDP/dCTP,dTDP/dTTP	2	MT
	CK_contig_10032-cat_2_22	CK_contig_10032-cat_2	K01520	dUTP pyrophosphatase [EC:3.6.1.23] [RN:R02100]	MISC	Information systems	Nucleotide	Pyrimidine deoxyribonuleotide biosynthesis, CDP/CTP => dCDP/dCTP,dTDP/dTTP	3	MF
	CK_contig_2046-cat_2_15	CK_contig_2046-cat_2	K01520	dUTP pyrophosphatase [EC:3.6.1.23] [RN:R02100]	MISC	Information systems	Nucleotide	Pyrimidine deoxyribonuleotide biosynthesis, CDP/CTP => dCDP/dCTP,dTDP/dTTP	3	MF
	CK_contig_57312-cat_1_33	CK_contig_57312-cat_1	K01520	dUTP pyrophosphatase [EC:3.6.1.23] [RN:R02100]	MISC	Information systems	Nucleotide	Pyrimidine deoxyribonuleotide biosynthesis, CDP/CTP => dCDP/dCTP,dTDP/dTTP	2	M
	B2_contig_29898-cat_2_9	B2_contig_29898-cat_2	K21636	ribonucleoside-triphosphate reductase [EC:1.17.4.2 1.1.98.6] [RN:R02022 R11636]	MISC	Information systems	Nucleotide	Pyrimidine deoxyribonuleotide biosynthesis, CDP/CTP => dCDP/dCTP,dTDP/dTTP	3	MKEF
	B2_contig_59639-cat_1_22	B2_contig_59639-cat_1	K21636	ribonucleoside-triphosphate reductase [EC:1.17.4.2 1.1.98.6] [RN:R02022 R11636]	MISC	Information systems	Nucleotide	Pyrimidine deoxyribonuleotide biosynthesis, CDP/CTP => dCDP/dCTP,dTDP/dTTP	2	M
	B2_contig_6007-cat_1_13	B2_contig_6007-cat_1	K21636	ribonucleoside-triphosphate reductase [EC:1.17.4.2 1.1.98.6] [RN:R02022 R11636]	MISC	Information systems	Nucleotide	Pyrimidine deoxyribonuleotide biosynthesis, CDP/CTP => dCDP/dCTP,dTDP/dTTP	2	M
	B2_contig_61354-cat_1_28	B2_contig_61354-cat_1	K21636	ribonucleoside-triphosphate reductase [EC:1.17.4.2 1.1.98.6] [RN:R02022 R11636]	MISC	Information systems	Nucleotide	Pyrimidine deoxyribonuleotide biosynthesis, CDP/CTP => dCDP/dCTP,dTDP/dTTP	1	M
	B3_contig_61820-cat_1_6	B3_contig_61820-cat_1	K21636	ribonucleoside-triphosphate reductase [EC:1.17.4.2 1.1.98.6] [RN:R02022 R11636]	MISC	Information systems	Nucleotide	Pyrimidine deoxyribonuleotide biosynthesis, CDP/CTP => dCDP/dCTP,dTDP/dTTP	2	MF
	B4_contig_121083-cat_1_33	B4_contig_121083-cat_1	K21636	ribonucleoside-triphosphate reductase [EC:1.17.4.2 1.1.98.6] [RN:R02022 R11636]	MISC	Information systems	Nucleotide	Pyrimidine deoxyribonuleotide biosynthesis, CDP/CTP => dCDP/dCTP,dTDP/dTTP	2	M
	B4_contig_34364-cat_1_52	B4_contig_34364-cat_1	K21636	ribonucleoside-triphosphate reductase [EC:1.17.4.2 1.1.98.6] [RN:R02022 R11636]	MISC	Information systems	Nucleotide	Pyrimidine deoxyribonuleotide biosynthesis, CDP/CTP => dCDP/dCTP,dTDP/dTTP	1	M
	B4_contig_7384-cat_1_45	B4_contig_7384-cat_1	K21636	ribonucleoside-triphosphate reductase [EC:1.17.4.2 1.1.98.6] [RN:R02022 R11636]	MISC	Information systems	Nucleotide	Pyrimidine deoxyribonuleotide biosynthesis, CDP/CTP => dCDP/dCTP,dTDP/dTTP	1	M
	B4_contig_99190-cat_1_9	B4_contig_99190-cat_1	K21636	ribonucleoside-triphosphate reductase [EC:1.17.4.2 1.1.98.6] [RN:R02022 R11636]	MISC	Information systems	Nucleotide	Pyrimidine deoxyribonuleotide biosynthesis, CDP/CTP => dCDP/dCTP,dTDP/dTTP	2	MF
	CK_contig_10942-cat_2_6	CK_contig_10942-cat_2	K21636	ribonucleoside-triphosphate reductase [EC:1.17.4.2 1.1.98.6] [RN:R02022 R11636]	MISC	Information systems	Nucleotide	Pyrimidine deoxyribonuleotide biosynthesis, CDP/CTP => dCDP/dCTP,dTDP/dTTP	3	MKEF
	CK_contig_119569-cat_2_2	CK_contig_119569-cat_2	K21636	ribonucleoside-triphosphate reductase [EC:1.17.4.2 1.1.98.6] [RN:R02022 R11636]	MISC	Information systems	Nucleotide	Pyrimidine deoxyribonuleotide biosynthesis, CDP/CTP => dCDP/dCTP,dTDP/dTTP	3	MF
	CK_contig_45986-cat_2_13	CK_contig_45986-cat_2	K21636	ribonucleoside-triphosphate reductase [EC:1.17.4.2 1.1.98.6] [RN:R02022 R11636]	MISC	Information systems	Nucleotide	Pyrimidine deoxyribonuleotide biosynthesis, CDP/CTP => dCDP/dCTP,dTDP/dTTP	3	MKEF
	CK_contig_61580-cat_1_18	CK_contig_61580-cat_1	K21636	ribonucleoside-triphosphate reductase [EC:1.17.4.2 1.1.98.6] [RN:R02022 R11636]	MISC	Information systems	Nucleotide	Pyrimidine deoxyribonuleotide biosynthesis, CDP/CTP => dCDP/dCTP,dTDP/dTTP	2	M
	B2_contig_6007-cat_1_35	B2_contig_6007-cat_1	M28F	Catlytic type: Metallo; able to release a variety of N-terminal amino acids	Organic Nitrogen	Peptidase		Aminopeptidases and carboxypeptidases	2	MF
	B4_contig_30013-cat_1_15	B4_contig_30013-cat_1	P02A	Catlytic type: Mixed (C, S, T) catalytic type; EGF-like module containing mucin-like hormone receptor-like 2	Organic Nitrogen	Peptidase		mucin-like hormone receptor	2	MF
	CK_contig_23731-cat_1_19	CK_contig_23731-cat_1	PL14	PL14 alginate lyase (EC 4.2.2.3); exo-oligoalginate lyase (EC 4.2.2.26); beta-1,4-glucuronan lyase (EC 4.2.2.14)	carbon utilization	CAZY		Polysaccharide Lyases	1	M
	CK_contig_23731-cat_1_19	CK_contig_23731-cat_1	PL36	PL36 poly(beta-mannuronate) lyase / M-specific alginate lyase (EC 4.2.2.3)	carbon utilization	CAZY		Polysaccharide Lyases	1	M
	CK_contig_69939-cat_2_3	CK_contig_69939-cat_2	U69	Self-processing occurs at the Ser846|+|Ala bond.	Organic Nitrogen	Peptidase		Self-processing peptidases	3	MF
	CK_contig_69939-cat_2_4	CK_contig_69939-cat_2	U69	Self-processing occurs at the Ser846|+|Ala bond.	Organic Nitrogen	Peptidase		Self-processing peptidases	3	MF

## Sheet: Table S7
Table S7. The results of protein structure prediction by Phyre2
gene name	KO	Pathway	Contig	Gene	Start	End	Strand	Template	Confidence	%i.d.
lpxd	K02536	Glycan biosynthesis and metabolism	CK|contig_46775	CK|contig_46775_86	61656	62225	+	c3eh0C	99.9	23
queC	K06920	Metabolism of cofactors and vitamins	B4|contig_65342	B4|contig_65342_8	3719	4348	-	c6nhlB	100	28
queD	K01737	Metabolism of cofactors and vitamins	B4|contig_65342	B4|contig_65342_7	3303	3743	-	c4uqfB	100	30
queE	K10026	Metabolism of cofactors and vitamins	B4|contig_65342	B4|contig_65342_6	2566	3327	-	c5th5C	100	29
NAMPT	K03462	Metabolism of cofactors and vitamins	CK|contig_9572	CK|contig_9572_3	1101	2543	-	c2e5cA	100	38
ubiE	K03183	Metabolism of cofactors and vitamins	B4|contig_30346	B4|contig_30346_60	28892	29407	-	d1vlma	99.8	24

## Sheet: Table S8
Table S8. The name and corresponding symbol of the gene with the largest fold change between different samples and control
Treatment	Genes	Log2FoldChange	p value	Symbol
B1	B4_contig_64161_19	5.67109	0.00785611	dfrB
	B4_contig_44731-cat_1_8	3.98081	0.401015	GT4-1
	B4_contig_19839-cat_1_57	3.24926	0.494741	dut-1
	CK_contig_46775_86	2.88719	0.0681537	lpxD
	CK_contig_45986-cat_2_17	2.85647	0.0345956	nrdD
	B3_contig_46297-cat_1_12	-3.80229	0.204949	GT4-2
	CK_contig_25389_2	-4.03683	0.00179573	glmS-1
	CK_contig_57312-cat_1_33	-4.2064	0.104494	dut-2
	B4_contig_99484_1	-5.00668	0.0185642	glmS-2
	B4_contig_119450-cat_1_33	-6.8305	0.000234719	dut-3
B2	B2_contig_23627-cat_2_10	6.71949	0.000168826	dut-1
	B4_contig_119450-cat_1_33	5.58878	9.91178e-05	dut-2
	B3_contig_24411-cat_2_12	5.54757	0.146025	dut-3
	CK_contig_23427_20	4.06308	0.310951	moeB
	B1_contig_6440-cat_2_30	3.89364	0.0318251	dut-4
	B4_contig_55594_3	-3.40917	0.198726	queC
	B4_contig_55594_7	-3.40917	0.198726	queD
	B4_contig_55594_6	-3.40917	0.198726	queE
	B4_contig_2754-cat_1_30	-4.11519	0.057415	DNMT1
	B2_contig_32082-cat_1_5	-4.34623	0.186335	GT4
B3	B2_contig_23627-cat_2_10	5.96202	0.00086348	dut-1
	B4_contig_119450-cat_1_33	5.67609	7.72312e-05	dut-2
	CK_contig_103795_11	4.71981	0.308337	lpxD
	B4_contig_12866_4	3.90331	0.413144	DBT
	B1_contig_6440-cat_2_30	3.85503	0.0351412	dut-3
	CK_contig_15357-cat_2_9	-3.07681	0.212588	DNMT1-1
	B4_contig_5648-cat_1_27	-3.36205	0.15793	dut-4
	B2_contig_7362_10	-3.38771	0.279111	novU
	B4_contig_114909-cat_2_3	-4.14115	0.0858225	DNMT1-2
	B4_contig_52071_10	-5.24426	0.00326948	DNMT3A
B4	B4_contig_64161_19	4.27911	0.0472709	dfrB
	CK_contig_9572_3	3.48397	0.000125138	NAMPT
	CK_contig_9572_8	3.48397	0.000125138	nadM
	B4_contig_65478-cat_2_6	3.13347	0.509903	DNMT1-1
	CK_contig_809_7	3.03719	9.60313e-06	DHFR
	CK_contig_14090_14	-2.94528	0.192393	DNMT3A
	B2_contig_23627-cat_2_10	-3.25992	0.12749	dut-1
	CK_contig_59116_11	-3.9963	0.396683	cysH
	B3_contig_5577-cat_1_24	-4.26599	0.0681569	DNMT1-2
	CK_contig_57312-cat_1_33	-4.45279	0.0857019	dut-2

## Sheet: Table S9
Table S9. Phage - host predictions by CRISPR-match, tRNA match, and genome homology match approaches
Viral host predict method	Viral contig	Viral taxonomy	Scaffold	Bacterial taxonomy
CRT	B2|contig_61354	unclassified	B2_Scaff108296	d__Bacteria	p__Proteobacteria	c__Gammaproteobacteria	o__Aeromonadales	f__Aeromonadaceae	g__Aeromonas	s__Aeromonas caviae
CRT	B2|contig_28450	unclassified	B2_Scaff080445	d__Bacteria	p__Proteobacteria	c__Alphaproteobacteria	o__Rhodospirillales	f__unknown	g__Enhydrobacter	s__Enhydrobacter sp. CC-CFT640
CRT	CK|contig_19033	Mimivirus	B2_Scaff080445	d__Bacteria	p__Proteobacteria	c__Alphaproteobacteria	o__Rhodospirillales	f__unknown	g__Enhydrobacter	s__Enhydrobacter sp. CC-CFT640
CRT	B4|contig_36742	Myoviridae	B4_Scaff522408	d__Bacteria	p__Proteobacteria	c__Gammaproteobacteria	o__Enterobacterales	f__Enterobacteriaceae	g__Enterobacter	s__Enterobacter cloacae complex
CRT	CK|contig_57504	unclassified	CK_Scaff346865	d__Bacteria	p__Proteobacteria	c__Gammaproteobacteria	o__Xanthomonadales	f__Xanthomonadaceae	g__Lysobacter	s__Lysobacter antibioticus
CRT	CK|contig_119395	Myoviridae	B2_Scaff008852	d__Bacteria	p__Proteobacteria	c__Gammaproteobacteria	o__Aeromonadales	f__Aeromonadaceae	g__Aeromonas	s__unclassified
homo	B3|contig_4528	unclassified	B4_Scaff378784	d__Bacteria	p__Proteobacteria	c__Acidithiobacillia	o__Acidithiobacillales	f__Acidithiobacillaceae	g__Acidithiobacillus	s__Acidithiobacillus ferrooxidans
homo	B1|contig_15049	Myoviridae	B1_Scaff423790	d__Bacteria	p__Proteobacteria	c__Gammaproteobacteria	o__Aeromonadales	f__Aeromonadaceae	g__Aeromonas	s__Aeromonas caviae
homo	B1|contig_15049	Myoviridae	B3_Scaff197741	d__Bacteria	p__Proteobacteria	c__Gammaproteobacteria	o__Aeromonadales	f__Aeromonadaceae	g__Aeromonas	s__Aeromonas caviae
homo	B1|contig_15049	Myoviridae	B2_Scaff227368	d__Bacteria	p__Proteobacteria	c__Gammaproteobacteria	o__Aeromonadales	f__Aeromonadaceae	g__Aeromonas	s__Aeromonas caviae
homo	B2|contig_61354	unclassified	B2_Scaff108296	d__Bacteria	p__Proteobacteria	c__Gammaproteobacteria	o__Aeromonadales	f__Aeromonadaceae	g__Aeromonas	s__Aeromonas caviae
homo	B2|contig_61354	unclassified	CK_Scaff050366	d__Bacteria	p__Proteobacteria	c__Gammaproteobacteria	o__Aeromonadales	f__Aeromonadaceae	g__Aeromonas	s__Aeromonas caviae
homo	B3|contig_30797	Myoviridae	B1_Scaff423790	d__Bacteria	p__Proteobacteria	c__Gammaproteobacteria	o__Aeromonadales	f__Aeromonadaceae	g__Aeromonas	s__Aeromonas caviae
homo	B3|contig_30797	Myoviridae	B3_Scaff197741	d__Bacteria	p__Proteobacteria	c__Gammaproteobacteria	o__Aeromonadales	f__Aeromonadaceae	g__Aeromonas	s__Aeromonas caviae
homo	B3|contig_30797	Myoviridae	B2_Scaff227368	d__Bacteria	p__Proteobacteria	c__Gammaproteobacteria	o__Aeromonadales	f__Aeromonadaceae	g__Aeromonas	s__Aeromonas caviae
homo	B3|contig_35318	unclassified	B3_Scaff486096	d__Bacteria	p__Proteobacteria	c__Gammaproteobacteria	o__Aeromonadales	f__Aeromonadaceae	g__Aeromonas	s__Aeromonas caviae
homo	B4|contig_107178	Myoviridae	CK_Scaff395038	d__Bacteria	p__Proteobacteria	c__Gammaproteobacteria	o__Aeromonadales	f__Aeromonadaceae	g__Aeromonas	s__Aeromonas caviae
homo	B4|contig_107178	Myoviridae	B3_Scaff418277	d__Bacteria	p__Proteobacteria	c__Gammaproteobacteria	o__Aeromonadales	f__Aeromonadaceae	g__Aeromonas	s__Aeromonas caviae
homo	B4|contig_107178	Myoviridae	B3_Scaff481058	d__Bacteria	p__Proteobacteria	c__Gammaproteobacteria	o__Aeromonadales	f__Aeromonadaceae	g__Aeromonas	s__Aeromonas caviae
homo	B4|contig_107178	Myoviridae	B1_Scaff257424	d__Bacteria	p__Proteobacteria	c__Gammaproteobacteria	o__Aeromonadales	f__Aeromonadaceae	g__Aeromonas	s__Aeromonas caviae
homo	CK|contig_116561	Myoviridae	B1_Scaff423790	d__Bacteria	p__Proteobacteria	c__Gammaproteobacteria	o__Aeromonadales	f__Aeromonadaceae	g__Aeromonas	s__Aeromonas caviae
homo	CK|contig_116561	Myoviridae	B3_Scaff197741	d__Bacteria	p__Proteobacteria	c__Gammaproteobacteria	o__Aeromonadales	f__Aeromonadaceae	g__Aeromonas	s__Aeromonas caviae
homo	CK|contig_116561	Myoviridae	B2_Scaff227368	d__Bacteria	p__Proteobacteria	c__Gammaproteobacteria	o__Aeromonadales	f__Aeromonadaceae	g__Aeromonas	s__Aeromonas caviae
homo	B4|contig_107178	Myoviridae	B1_Scaff349159	d__Bacteria	p__Proteobacteria	c__Gammaproteobacteria	o__Aeromonadales	f__Aeromonadaceae	g__Aeromonas	s__Aeromonas veronii
homo	B4|contig_107178	Myoviridae	B4_Scaff030107	d__Bacteria	p__Proteobacteria	c__Gammaproteobacteria	o__Aeromonadales	f__Aeromonadaceae	g__Aeromonas	s__Aeromonas veronii
homo	B4|contig_24069	Siphoviridae	B4_Scaff243001	d__Bacteria	p__Proteobacteria	c__Gammaproteobacteria	o__Pasteurellales	f__Pasteurellaceae	g__Avibacterium	s__Avibacterium paragallinarum
homo	B4|contig_7749	unclassified	B4_Scaff414512	d__Bacteria	p__Proteobacteria	c__Gammaproteobacteria	o__Enterobacterales	f__Enterobacteriaceae	g__Buttiauxella	s__Buttiauxella sp. A111
homo	CK|contig_39914	Myoviridae	B4_Scaff294170	d__Bacteria	p__Firmicutes	c__Clostridia	o__Clostridiales	f__Clostridiaceae	g__Clostridium	s__Clostridium botulinum
homo	CK|contig_39914	Myoviridae	CK_Scaff246913	d__Bacteria	p__Firmicutes	c__Clostridia	o__Clostridiales	f__Clostridiaceae	g__Clostridium	s__Clostridium botulinum
homo	CK|contig_65880	unclassified	B2_Scaff169280	d__Bacteria	p__Proteobacteria	c__Betaproteobacteria	o__Burkholderiales	f__Burkholderiaceae	g__Cupriavidus	s__Cupriavidus sp. amp6
homo	B2|contig_28450	unclassified	B2_Scaff080445	d__Bacteria	p__Proteobacteria	c__Alphaproteobacteria	o__Rhodospirillales	f__unknown	g__Enhydrobacter	s__Enhydrobacter sp. CC-CFT640
homo	B3|contig_13315	unclassified	B1_Scaff220558	d__Bacteria	p__Proteobacteria	c__Alphaproteobacteria	o__Rhodospirillales	f__unknown	g__Enhydrobacter	s__Enhydrobacter sp. CC-CFT640
homo	B4|contig_36742	Myoviridae	B4_Scaff522408	d__Bacteria	p__Proteobacteria	c__Gammaproteobacteria	o__Enterobacterales	f__Enterobacteriaceae	g__Enterobacter	s__Enterobacter cloacae complex
homo	B4|contig_11464	unclassified	B4_Scaff286071	d__Bacteria	p__Proteobacteria	c__Epsilonproteobacteria	o__unknown	f__unknown	g__unknown	s__Epsilonproteobacteria bacterium
homo	CK|contig_14508	unclassified	CK_Scaff114866	d__Bacteria	p__Firmicutes	c__unknown	o__unknown	f__unknown	g__unknown	s__Firmicutes bacterium ADurb.Bin419
homo	CK|contig_24895	Siphoviridae	CK_Scaff360128	d__Bacteria	p__Proteobacteria	c__Gammaproteobacteria	o__unknown	f__unknown	g__unknown	s__Gammaproteobacteria bacterium
homo	CK|contig_24895	Siphoviridae	CK_Scaff159043	d__Bacteria	p__Proteobacteria	c__Gammaproteobacteria	o__unknown	f__unknown	g__unknown	s__Gammaproteobacteria bacterium
homo	CK|contig_90963	Siphoviridae	B4_Scaff247657	d__Bacteria	p__Proteobacteria	c__Gammaproteobacteria	o__Enterobacterales	f__Enterobacteriaceae	g__Leclercia	s__Leclercia adecarboxylata
homo	B3|contig_28913	Podoviridae	B4_Scaff060450	d__Bacteria	p__Proteobacteria	c__Betaproteobacteria	o__Burkholderiales	f__Oxalobacteraceae	g__Massilia	s__Massilia sp. PDC64
homo	B4|contig_14414	unclassified	B3_Scaff113645	d__Bacteria	p__Proteobacteria	c__Alphaproteobacteria	o__Sphingomonadales	f__Sphingomonadaceae	g__Novosphingobium	s__Novosphingobium sp. PhB55
homo	B2|contig_21942	unclassified	B4_Scaff175086	d__Bacteria	p__Proteobacteria	c__Gammaproteobacteria	o__Enterobacterales	f__Erwiniaceae	g__Pantoea	s__Pantoea agglomerans group
homo	B3|contig_20151	Siphoviridae	B4_Scaff175086	d__Bacteria	p__Proteobacteria	c__Gammaproteobacteria	o__Enterobacterales	f__Erwiniaceae	g__Pantoea	s__Pantoea agglomerans group
homo	B3|contig_56282	unclassified	B4_Scaff175086	d__Bacteria	p__Proteobacteria	c__Gammaproteobacteria	o__Enterobacterales	f__Erwiniaceae	g__Pantoea	s__Pantoea agglomerans group
homo	CK|contig_119395	Myoviridae	B2_Scaff025887	d__Bacteria	p__Proteobacteria	c__Alphaproteobacteria	o__Rhodobacterales	f__Rhodobacteraceae	g__Paracoccus	s__Paracoccus denitrificans
homo	B3|contig_35071	Siphoviridae	B2_Scaff138466	d__Bacteria	p__Proteobacteria	c__Gammaproteobacteria	o__Chromatiales	f__Chromatiaceae	g__Pararheinheimera	s__Pararheinheimera mesophila
homo	B4|contig_34932	unclassified	B3_Scaff199287	d__Bacteria	p__unknown	c__unknown	o__unknown	f__unknown	g__unknown	s__Parcubacteria group bacterium ADurb.Bin216
homo	B2|contig_1913	unclassified	B4_Scaff427616	d__Bacteria	p__Proteobacteria	c__Alphaproteobacteria	o__Rhodospirillales	f__Rhodospirillaceae	g__unknown	s__Rhodospirillaceae bacterium BRH_c57
homo	B3|contig_35031	unclassified	B3_Scaff189535	d__Bacteria	p__Proteobacteria	c__Gammaproteobacteria	o__Enterobacterales	f__Enterobacteriaceae	g__Salmonella	s__Salmonella enterica
homo	B3|contig_59311	unclassified	B4_Scaff185737	d__Bacteria	p__Proteobacteria	c__Gammaproteobacteria	o__Alteromonadales	f__Shewanellaceae	g__Shewanella	s__Shewanella sp. CG18_big_fil_WC_8_21_14_2_50_42_11
homo	B3|contig_55834	unclassified	B4_Scaff269490	d__Bacteria	p__Proteobacteria	c__Gammaproteobacteria	o__Nevskiales	f__Sinobacteraceae	g__Solimonas	s__Solimonas fluminis
homo	B4|contig_38518	unclassified	B4_Scaff269490	d__Bacteria	p__Proteobacteria	c__Gammaproteobacteria	o__Nevskiales	f__Sinobacteraceae	g__Solimonas	s__Solimonas fluminis
homo	B3|contig_52123	unclassified	B4_Scaff246835	d__Bacteria	p__Actinobacteria <actinobacteria>	c__Actinobacteria	o__Streptomycetales	f__Streptomycetaceae	g__Streptomyces	s__Streptomyces sp. CS090A
homo	CK|contig_24895	Siphoviridae	CK_Scaff224589	d__Bacteria	p__Actinobacteria <actinobacteria>	c__Actinobacteria	o__Streptomycetales	f__Streptomycetaceae	g__Streptomyces	s__Streptomyces sp. CS090A
homo	B4|contig_107178	Myoviridae	B4_Scaff310185	d__Bacteria	p__Proteobacteria	c__Gammaproteobacteria	o__Aeromonadales	f__Aeromonadaceae	g__Aeromonas	s__unclassified
homo	B2|contig_45830	unclassified	CK_Scaff018005	d__Bacteria	p__Proteobacteria	c__Alphaproteobacteria	o__Rhizobiales	f__Bradyrhizobiaceae	g__Bradyrhizobium	s__unclassified
homo	B2|contig_25282	unclassified	B4_Scaff490513	d__Bacteria	p__Proteobacteria	c__Betaproteobacteria	o__Burkholderiales	f__Burkholderiaceae	g__Mycetohabitans	s__unclassified
homo	B3|contig_20502	unclassified	B4_Scaff490513	d__Bacteria	p__Proteobacteria	c__Betaproteobacteria	o__Burkholderiales	f__Burkholderiaceae	g__Mycetohabitans	s__unclassified
homo	B4|contig_54548	unclassified	B4_Scaff490513	d__Bacteria	p__Proteobacteria	c__Betaproteobacteria	o__Burkholderiales	f__Burkholderiaceae	g__Mycetohabitans	s__unclassified
homo	CK|contig_46775	unclassified	B4_Scaff490513	d__Bacteria	p__Proteobacteria	c__Betaproteobacteria	o__Burkholderiales	f__Burkholderiaceae	g__Mycetohabitans	s__unclassified
homo	B3|contig_2598	unclassified	CK_Scaff014875	d__Bacteria	p__Proteobacteria	c__Gammaproteobacteria	o__Enterobacterales	f__Morganellaceae	g__Proteus	s__unclassified
homo	B3|contig_65596	unclassified	B4_Scaff315606	d__Bacteria	p__Proteobacteria	c__Alphaproteobacteria	o__Rhizobiales	f__Rhizobiaceae	g__Sinorhizobium	s__unclassified
homo	B2|contig_1913	unclassified	B4_Scaff318466	d__Bacteria	p__Bacteroidetes	c__Cytophagia	o__Cytophagales	f__Cyclobacteriaceae	g__unclassified	s__unclassified
homo	B2|contig_34151	unclassified	CK_Scaff275342	d__Bacteria	p__Proteobacteria	c__unclassified	o__unclassified	f__unclassified	g__unclassified	s__unclassified
homo	B3|contig_5577	unclassified	B4_Scaff529380	d__Bacteria	p__Firmicutes	c__Bacilli	o__Bacillales	f__unclassified	g__unclassified	s__unclassified
homo	B3|contig_55834	unclassified	B4_Scaff096222	d__Bacteria	p__Proteobacteria	c__Betaproteobacteria	o__Burkholderiales	f__unclassified	g__unclassified	s__unclassified
homo	CK|contig_69489	unclassified	B2_Scaff327507	d__Bacteria	p__Proteobacteria	c__Gammaproteobacteria	o__unclassified	f__unclassified	g__unclassified	s__unclassified
homo	CK|contig_61239	unclassified	CK_Scaff258365	d__Bacteria	p__Proteobacteria	c__Gammaproteobacteria	o__Xanthomonadales	f__Xanthomonadaceae	g__Xanthomonas	s__unclassified
homo	B2|contig_66053	Myoviridae	CK_Scaff148603	d__Bacteria	p__Proteobacteria	c__Gammaproteobacteria	o__Enterobacterales	f__Yersiniaceae	g__Yersinia	s__unclassified
homo	B4|contig_61586	unclassified	B4_Scaff065894	d__Bacteria	p__Proteobacteria	c__Betaproteobacteria	o__Burkholderiales	f__Comamonadaceae	g__Variovorax	s__Variovorax boronicumulans
homo	B4|contig_123261	unclassified	CK_Scaff025593	d__Bacteria	p__Proteobacteria	c__Betaproteobacteria	o__Burkholderiales	f__Comamonadaceae	g__Variovorax	s__Variovorax guangxiensis
homo	CK|contig_70380	Myoviridae	CK_Scaff340508	d__Bacteria	p__Proteobacteria	c__Betaproteobacteria	o__Burkholderiales	f__Comamonadaceae	g__Variovorax	s__Variovorax paradoxus
homo	CK|contig_68502	unclassified	B1_Scaff523924	d__Bacteria	p__Proteobacteria	c__Betaproteobacteria	o__Burkholderiales	f__Comamonadaceae	g__Variovorax	s__Variovorax soli
homo	B4|contig_108469	Myoviridae	CK_Scaff064737	d__Bacteria	p__Proteobacteria	c__Gammaproteobacteria	o__Vibrionales	f__Vibrionaceae	g__Vibrio	s__Vibrio cholerae
tRNA	CK|contig_45626	unclassified	B3_Scaff009488	d__Bacteria	p__Actinobacteria <actinobacteria>	c__Actinobacteria	o__Streptosporangiales	f__Thermomonosporaceae	g__Actinocorallia	s__Actinocorallia herbida
tRNA	CK|contig_68502	unclassified	CK_Scaff068688	d__Bacteria	p__Proteobacteria	c__Betaproteobacteria	o__Burkholderiales	f__Comamonadaceae	g__Delftia	s__Delftia tsuruhatensis
tRNA	B4|contig_11690	unclassified	B3_Scaff055492	d__Bacteria	p__Proteobacteria	c__Alphaproteobacteria	o__Rhodospirillales	f__Geminicoccaceae	g__Geminicoccus	s__Geminicoccus roseus
tRNA	B3|contig_5577	unclassified	B4_Scaff108382	d__Bacteria	p__Firmicutes	c__Bacilli	o__Lactobacillales	f__Lactobacillaceae	g__Lactobacillus	s__Lactobacillus sp. PFC-70
tRNA	CK|contig_79455	Myoviridae	B4_Scaff108382	d__Bacteria	p__Firmicutes	c__Bacilli	o__Lactobacillales	f__Lactobacillaceae	g__Lactobacillus	s__Lactobacillus sp. PFC-70
tRNA	CK|contig_45626	unclassified	B1_Scaff100419	d__Bacteria	p__Actinobacteria <actinobacteria>	c__Actinobacteria	o__Micrococcales	f__Intrasporangiaceae	g__Ornithinibacter	s__Ornithinibacter aureus
tRNA	CK|contig_45626	unclassified	B3_Scaff124501	d__Bacteria	p__Actinobacteria <actinobacteria>	c__Actinobacteria	o__Micrococcales	f__Intrasporangiaceae	g__Ornithinibacter	s__Ornithinibacter aureus
tRNA	B4|contig_120336	unclassified	B4_Scaff049250	d__Bacteria	p__unknown	c__unknown	o__unknown	f__unknown	g__unknown	s__Parcubacteria group bacterium ADurb.Bin216
tRNA	B4|contig_10664	unclassified	B4_Scaff066089	d__Bacteria	p__Bacteroidetes	c__Chitinophagia	o__Chitinophagales	f__Chitinophagaceae	g__Chitinophaga	s__unclassified
tRNA	B3|contig_56921	unclassified	B4_Scaff109000	d__Bacteria	p__Bacteroidetes	c__Flavobacteriia	o__Flavobacteriales	f__Flavobacteriaceae	g__Chryseobacterium	s__unclassified
tRNA	B4|contig_109895	unclassified	B4_Scaff109000	d__Bacteria	p__Bacteroidetes	c__Flavobacteriia	o__Flavobacteriales	f__Flavobacteriaceae	g__Chryseobacterium	s__unclassified
tRNA	B4|contig_4460	unclassified	B4_Scaff109000	d__Bacteria	p__Bacteroidetes	c__Flavobacteriia	o__Flavobacteriales	f__Flavobacteriaceae	g__Chryseobacterium	s__unclassified
tRNA	B2|contig_1234	unclassified	B4_Scaff038255	d__Bacteria	p__Bacteroidetes	c__Flavobacteriia	o__Flavobacteriales	f__Flavobacteriaceae	g__Elizabethkingia	s__unclassified
tRNA	B3|contig_50149	unclassified	B4_Scaff038255	d__Bacteria	p__Bacteroidetes	c__Flavobacteriia	o__Flavobacteriales	f__Flavobacteriaceae	g__Elizabethkingia	s__unclassified
tRNA	B4|contig_105491	Siphoviridae	CK_Scaff006219	d__Bacteria	p__Actinobacteria <actinobacteria>	c__Actinobacteria	o__Propionibacteriales	f__Nocardioidaceae	g__Nocardioides	s__unclassified
tRNA	B4|contig_8396	Siphoviridae	CK_Scaff006219	d__Bacteria	p__Actinobacteria <actinobacteria>	c__Actinobacteria	o__Propionibacteriales	f__Nocardioidaceae	g__Nocardioides	s__unclassified
tRNA	CK|contig_106593	unclassified	CK_Scaff006219	d__Bacteria	p__Actinobacteria <actinobacteria>	c__Actinobacteria	o__Propionibacteriales	f__Nocardioidaceae	g__Nocardioides	s__unclassified
tRNA	B2|contig_22547	unclassified	B2_Scaff016683	d__Bacteria	p__Proteobacteria	c__Gammaproteobacteria	o__Pseudomonadales	f__Pseudomonadaceae	g__Pseudomonas	s__unclassified
tRNA	CK|contig_49758	unclassified	B2_Scaff016683	d__Bacteria	p__Proteobacteria	c__Gammaproteobacteria	o__Pseudomonadales	f__Pseudomonadaceae	g__Pseudomonas	s__unclassified
tRNA	CK|contig_68502	unclassified	B3_Scaff039490	d__Bacteria	p__Proteobacteria	c__Betaproteobacteria	o__Burkholderiales	f__Comamonadaceae	g__Variovorax	s__unclassified

## Sheet: Table S10
Table S10. Lysogenic marker proteins (transposase, integrase, excisionase, resolvase, and recombinase) downloaded from Pfam
Pfam	Pfam name	Description
PF00239.24	Resolvase	Resolvase, N terminal domain
PF00589.24	Phage_integrase	Phage integrase family
PF00665.29	rve	Integrase core domain
PF01498.21	HTH_Tnp_Tc3_2	Transposase
PF01526.20	DDE_Tnp_Tn3	Tn3 transposase DDE domain
PF01527.23	HTH_Tnp_1	Transposase
PF01609.23	DDE_Tnp_1	Transposase DDE domain
PF01610.20	DDE_Tnp_ISL3	Transposase
PF01710.19	HTH_Tnp_IS630	Transposase
PF01771.20	Viral_alk_exo	Viral alkaline exonuclease
PF01797.19	Y1_Tnp	Transposase IS200 like
PF02022.21	Integrase_Zn	Integrase Zinc binding domain
PF02281.19	Dimer_Tnp_Tn5	Transposase Tn5 dimerisation domain
PF02796.18	HTH_7	Helix-turn-helix domain of resolvase
PF02899.20	Phage_int_SAM_1	Phage integrase, N-terminal SAM-like
PF03050.17	DDE_Tnp_IS66	Transposase IS66 family
PF03221.19	HTH_Tnp_Tc5	Tc5 transposase DNA-binding domain
PF03400.16	DDE_Tnp_IS1	IS1 transposase
PF04606.15	Ogr_Delta	Ogr/Delta-like zinc finger
PF04693.15	DDE_Tnp_2	Archaeal putative transposase ISC1217
PF04986.16	Y2_Tnp	Putative transposase
PF05772.15	NinB	NinB protein
PF05866.14	RusA	Endodeoxyribonuclease RusA
PF07508.15	Recombinase	Recombinase
PF07592.14	DDE_Tnp_ISAZ013	Rhodopirellula transposase DDE domain
PF07825.14	Exc	Excisionase-like protein
PF09003.13	Arm-DNA-bind_1	Bacteriophage lambda integrase, Arm
PF09035.13	Tn916-Xis	Excisionase from transposon Tn916
PF09299.14	Mu-transpos_C	Mu transposase, C-terminal
PF09588.13	YqaJ	YqaJ-like viral recombinase domain
PF12167.11	Arm-DNA-bind_2	Arm DNA-binding domain
PF12762.10	DDE_Tnp_IS1595	ISXO2-like transposase domain
PF12835.10	Integrase_1	Integrase
PF13009.9	Integrase_2	Putative integrase
PF13022.9	HTH_Tnp_1_2	Helix-turn-helix of insertion element
PF13102.9	Phage_int_SAM_5	Phage integrase SAM-like domain
PF13333.9	rve_2	Integrase core domain
PF13356.9	Arm-DNA-bind_3	Arm DNA-binding domain
PF13359.9	DDE_Tnp_4	DDE superfamily endonuclease
PF13495.9	Phage_int_SAM_4	Phage integrase, N-terminal SAM-like
PF13546.9	DDE_5	DDE superfamily endonuclease
PF13586.9	DDE_Tnp_1_2	Transposase DDE domain
PF13610.9	DDE_Tnp_IS240	DDE domain
PF13612.9	DDE_Tnp_1_3	Transposase DDE domain
PF13683.8	rve_3	Integrase core domain
PF13701.9	DDE_Tnp_1_4	Transposase DDE domain group
PF13737.9	DDE_Tnp_1_5	Transposase DDE domain
PF13751.9	DDE_Tnp_1_6	Transposase DDE domain
PF13808.9	DDE_Tnp_1_assoc	DDE_Tnp_1-associated
PF13843.9	DDE_Tnp_1_7	Transposase IS4
PF13976.8	gag_pre-integrs	GAG-pre-integrase domain
PF14657.9	Arm-DNA-bind_4	Arm DNA-binding domain
PF14659.9	Phage_int_SAM_3	Phage integrase, N-terminal SAM-like
PF14882.9	INT_rpt	Integrase repeat unit
PF16795.8	Phage_integr_3	Archaeal phage integrase
PF17921.4	Integrase_H2C2	Integrase zinc binding domain
PF18697.4	MLVIN_C	Murine leukemia virus (MLV)
PF03184.21	DDE_1	DDE superfamily endonuclease
PF02914.18	DDE_2	Bacteriophage Mu transposase
PF13358.9	DDE_3	DDE superfamily endonuclease
